# Supplementary material for: Temperature sensing based on slow light via stimulated Brillouin scattering in M-shaped few-mode fiber
Source: PLoS One. 2026 Feb 13;21(2):e0342177. doi: 10.1371/journal.pone.0342177 (PMC12904373; doi:10.1371/journal.pone.0342177)
Supplement: S1 Data — The Excel files contain the raw data analyzed in the manuscript. (XLSX) [file pone.0342177.s001.xlsx]

## Sheet: Fig.3 data
Fig.3(a) data (the effective index)						Fig.3(b) data (the effective mode area)
-20	1.4511	1.4484	1.4448	1.4441		-20	99.8053	137.981	185.404	700.124
-10	1.4514	1.4486	1.445	1.4442		-10	99.1052	136.023	176.713	330.665
0	1.4517	1.4489	1.4452	1.4443		0	98.5891	134.221	169.402	220.172
10	1.452	1.4492	1.4455	1.4444		10	97.9878	132.571	163.588	172.372
20	1.4523	1.4495	1.4457	1.4446		20	97.5535	131.043	158.461	144.848
30	1.4526	1.4498	1.446	1.4447		30	97.0272	129.652	154.214	127.959
40	1.4529	1.4501	1.4462	1.4449		40	96.6521	128.324	150.347	115.801
50	1.4532	1.4503	1.4465	1.4451		50	96.2565	127.104	147.011	107.055
60	1.4535	1.4506	1.4467	1.4453		60	95.8854	125.968	144.037	100.321
70	1.4538	1.4509	1.447	1.4455		70	95.5392	124.903	141.363	94.9859
80	1.4541	1.4512	1.4473	1.4458		80	95.2149	123.907	138.951	90.6506

## Sheet: Fig.4 data
Fig.4(a)data (Brillouin gain spectra of LP01)
10.1	-20	1.93389	10.1	-10	1.53588	10.1	0	1.24752	10.1	10	1.03229	10.1	20	0.86566	10.1	30	0.73422	10.1	40	0.63067	10.1	50	0.54826	10.1	60	0.4799	10.1	70	0.42229	10.1	80	0.37476
10.11	-20	2.05262	10.11	-10	1.62018	10.11	0	1.30943	10.11	10	1.07902	10.11	20	0.90169	10.11	30	0.7625	10.11	40	0.65327	10.11	50	0.56663	10.11	60	0.49499	10.11	70	0.4348	10.11	80	0.38526
10.12	-20	2.18258	10.12	-10	1.7116	10.12	0	1.37604	10.12	10	1.12899	10.12	20	0.94001	10.12	30	0.79243	10.12	40	0.6771	10.12	50	0.58593	10.12	60	0.5108	10.12	70	0.44788	10.12	80	0.39621
10.13	-20	2.32523	10.13	-10	1.81095	10.13	0	1.44786	10.13	10	1.18251	10.13	20	0.98082	10.13	30	0.82416	10.13	40	0.70226	10.13	50	0.60624	10.13	60	0.52739	10.13	70	0.46156	10.13	80	0.40763
10.14	-20	2.48227	10.14	-10	1.91917	10.14	0	1.52543	10.14	10	1.23992	10.14	20	1.02434	10.14	30	0.85784	10.14	40	0.72884	10.14	50	0.62761	10.14	60	0.54479	10.14	70	0.47588	10.14	80	0.41956
10.15	-20	2.65569	10.15	-10	2.03736	10.15	0	1.60939	10.15	10	1.3016	10.15	20	1.07082	10.15	30	0.89361	10.15	40	0.75696	10.15	50	0.65014	10.15	60	0.56307	10.15	70	0.49087	10.15	80	0.43201
10.16	-20	2.84783	10.16	-10	2.16675	10.16	0	1.70045	10.16	10	1.36798	10.16	20	1.12052	10.16	30	0.93167	10.16	40	0.78674	10.16	50	0.6739	10.16	60	0.58229	10.16	70	0.50657	10.16	80	0.44503
10.17	-20	3.06147	10.17	-10	2.30883	10.17	0	1.79944	10.17	10	1.43956	10.17	20	1.17376	10.17	30	0.9722	10.17	40	0.81831	10.17	50	0.69899	10.17	60	0.6025	10.17	70	0.52305	10.17	80	0.45864
10.18	-20	3.29993	10.18	-10	2.46528	10.18	0	1.9073	10.18	10	1.5169	10.18	20	1.23088	10.18	30	1.01544	10.18	40	0.85181	10.18	50	0.7255	10.18	60	0.62378	10.18	70	0.54034	10.18	80	0.47288
10.19	-20	3.56717	10.19	-10	2.6381	10.19	0	2.02511	10.19	10	1.60061	10.19	20	1.29226	10.19	30	1.06162	10.19	40	0.8874	10.19	50	0.75354	10.19	60	0.64621	10.19	70	0.5585	10.19	80	0.4878
10.2	-20	3.86799	10.2	-10	2.82965	10.2	0	2.15413	10.2	10	1.69143	10.2	20	1.35834	10.2	30	1.11101	10.2	40	0.92528	10.2	50	0.78324	10.2	60	0.66987	10.2	70	0.57759	10.2	80	0.50344
10.21	-20	4.2082	10.21	-10	3.04272	10.21	0	2.29584	10.21	10	1.79018	10.21	20	1.4296	10.21	30	1.16392	10.21	40	0.96562	10.21	50	0.81473	10.21	60	0.69485	10.21	70	0.59767	10.21	80	0.51983
10.22	-20	4.59493	10.22	-10	3.28062	10.22	0	2.45193	10.22	10	1.8978	10.22	20	1.50661	10.22	30	1.2207	10.22	40	1.00866	10.22	50	0.84815	10.22	60	0.72126	10.22	70	0.61882	10.22	80	0.53705
10.23	-20	5.03697	10.23	-10	3.54736	10.23	0	2.62441	10.23	10	2.01538	10.23	20	1.58998	10.23	30	1.28173	10.23	40	1.05463	10.23	50	0.88367	10.23	60	0.74919	10.23	70	0.64111	10.23	80	0.55513
10.24	-20	5.54527	10.24	-10	3.84775	10.24	0	2.81565	10.24	10	2.14419	10.24	20	1.68045	10.24	30	1.34743	10.24	40	1.10381	10.24	50	0.92146	10.24	60	0.77878	10.24	70	0.66463	10.24	80	0.57413
10.25	-20	6.1336	10.25	-10	4.18764	10.25	0	3.02845	10.25	10	2.2857	10.25	20	1.77884	10.25	30	1.4183	10.25	40	1.15651	10.25	50	0.96173	10.25	60	0.81015	10.25	70	0.68946	10.25	80	0.59413
10.26	-20	6.81942	10.26	-10	4.57421	10.26	0	3.26616	10.26	10	2.44163	10.26	20	1.8861	10.26	30	1.4949	10.26	40	1.21306	10.26	50	1.00469	10.26	60	0.84345	10.26	70	0.71571	10.26	80	0.6152
10.27	-20	7.62518	10.27	-10	5.01632	10.27	0	3.53278	10.27	10	2.61398	10.27	20	2.00332	10.27	30	1.57786	10.27	40	1.27386	10.27	50	1.05059	10.27	60	0.87885	10.27	70	0.74348	10.27	80	0.6374
10.28	-20	8.58002	10.28	-10	5.52503	10.28	0	3.83318	10.28	10	2.80515	10.28	20	2.13176	10.28	30	1.66789	10.28	40	1.33932	10.28	50	1.09969	10.28	60	0.91652	10.28	70	0.7729	10.28	80	0.66082
10.29	-20	9.72232	10.29	-10	6.11423	10.29	0	4.17325	10.29	10	3.01794	10.29	20	2.27291	10.29	30	1.76583	10.29	40	1.40996	10.29	50	1.15232	10.29	60	0.95665	10.29	70	0.8041	10.29	80	0.68555
10.3	-20	11.1033	10.3	-10	6.80158	10.3	0	4.56023	10.3	10	3.25574	10.3	20	2.42849	10.3	30	1.87262	10.3	40	1.48631	10.3	50	1.2088	10.3	60	0.99948	10.3	70	0.83722	10.3	80	0.7117
10.31	-20	12.7924	10.31	-10	7.6098	10.31	0	5.00307	10.31	10	3.52258	10.31	20	2.60051	10.31	30	1.98936	10.31	40	1.56902	10.31	50	1.26953	10.31	60	1.04524	10.31	70	0.87243	10.31	80	0.73937
10.32	-20	14.8853	10.32	-10	8.56843	10.32	0	5.51294	10.32	10	3.82336	10.32	20	2.79138	10.32	30	2.11732	10.32	40	1.6588	10.32	50	1.33494	10.32	60	1.09421	10.32	70	0.9099	10.32	80	0.76869
10.33	-20	17.5161	10.33	-10	9.71642	10.33	0	6.10389	10.33	10	4.16404	10.33	20	3.00392	10.33	30	2.25797	10.33	40	1.75649	10.33	50	1.40553	10.33	60	1.1467	10.33	70	0.94984	10.33	80	0.79978
10.34	-20	20.8764	10.34	-10	11.1058	10.34	0	6.79381	10.34	10	4.55192	10.34	20	3.24153	10.34	30	2.41305	10.34	40	1.86303	10.34	50	1.48185	10.34	60	1.20305	10.34	70	0.99245	10.34	80	0.83279
10.35	-20	25.2444	10.35	-10	12.8073	10.35	0	7.60572	10.35	10	4.99605	10.35	20	3.50828	10.35	30	2.58458	10.35	40	1.97953	10.35	50	1.56454	10.35	60	1.26364	10.35	70	1.038	10.35	80	0.86788
10.36	-20	31.0315	10.36	-10	14.9184	10.36	0	8.56961	10.36	10	5.50772	10.36	20	3.8091	10.36	30	2.77496	10.36	40	2.10726	10.36	50	1.65432	10.36	60	1.32891	10.36	70	1.08674	10.36	80	0.90524
10.37	-20	38.8518	10.37	-10	17.5763	10.37	0	9.72507	10.37	10	6.10119	10.37	20	4.14998	10.37	30	2.98705	10.37	40	2.24771	10.37	50	1.75203	10.37	60	1.39936	10.37	70	1.139	10.37	80	0.94506
10.38	-20	49.6199	10.38	-10	20.9767	10.38	0	11.1251	10.38	10	6.79457	10.38	20	4.53832	10.38	30	3.22424	10.38	40	2.4026	10.38	50	1.85862	10.38	60	1.47555	10.38	70	1.1951	10.38	80	0.98755
10.39	-20	64.6475	10.39	-10	25.4051	10.39	0	12.8417	10.39	10	7.61124	10.39	20	4.98323	10.39	30	3.49064	10.39	40	2.57399	10.39	50	1.9752	10.39	60	1.55812	10.39	70	1.25544	10.39	80	1.03298
10.4	-20	85.5819	10.4	-10	31.2838	10.4	0	14.9746	10.4	10	8.58168	10.4	20	5.49613	10.4	30	3.7912	10.4	40	2.76428	10.4	50	2.10306	10.4	60	1.64778	10.4	70	1.32046	10.4	80	1.0816
10.41	-20	113.613	10.41	-10	39.2435	10.41	0	17.6639	10.41	10	9.74617	10.41	20	6.09144	10.41	30	4.13198	10.41	40	2.97635	10.41	50	2.24369	10.41	60	1.74539	10.41	70	1.39065	10.41	80	1.13373
10.42	-20	146.631	10.42	-10	50.2219	10.42	0	21.1105	10.42	10	11.1587	10.42	20	6.78752	10.42	30	4.52039	10.42	40	3.21362	10.42	50	2.39883	10.42	60	1.8519	10.42	70	1.46657	10.42	80	1.18971
10.43	-20	174.254	10.43	-10	65.5546	10.43	0	25.6074	10.43	10	12.8929	10.43	20	7.60805	10.43	30	4.96567	10.43	40	3.48022	10.43	50	2.57055	10.43	60	1.96843	10.43	70	1.54886	10.43	80	1.24993
10.44	-20	179.902	10.44	-10	86.8773	10.44	0	31.5887	10.44	10	15.0507	10.44	20	8.584	10.44	30	5.47933	10.44	40	3.78115	10.44	50	2.76129	10.44	60	2.09625	10.44	70	1.63825	10.44	80	1.31483
10.45	-20	159.254	10.45	-10	115.212	10.45	0	39.7033	10.45	10	17.7756	10.45	20	9.75631	10.45	30	6.07593	10.45	40	4.12251	10.45	50	2.97392	10.45	60	2.23689	10.45	70	1.73557	10.45	80	1.38491
10.46	-20	126.567	10.46	-10	147.885	10.46	0	50.9136	10.46	10	21.2738	10.46	20	11.18	10.46	30	6.77406	10.46	40	4.51182	10.46	50	3.21193	10.46	60	2.39209	10.46	70	1.84181	10.46	80	1.46072
10.47	-20	95.9375	10.47	-10	173.686	10.47	0	66.5793	10.47	10	25.8466	10.47	20	12.9301	10.47	30	7.59773	10.47	40	4.95839	10.47	50	3.47948	10.47	60	2.56394	10.47	70	1.95806	10.47	80	1.54291
10.48	-20	72.2184	10.48	-10	176.485	10.48	0	88.3195	10.48	10	31.9409	10.48	20	15.1106	10.48	30	8.57832	10.48	40	5.47387	10.48	50	3.78162	10.48	60	2.75488	10.48	70	2.08562	10.48	80	1.63221
10.49	-20	55.0321	10.49	-10	154.129	10.49	0	116.964	10.49	10	40.2247	10.49	20	17.8687	10.49	30	9.75745	10.49	40	6.07302	10.49	50	4.12454	10.49	60	2.96783	10.49	70	2.22601	10.49	80	1.72946
10.5	-20	42.7415	10.5	-10	121.609	10.5	0	149.23	10.5	10	51.687	10.5	20	21.4157	10.5	30	11.1911	10.5	40	6.77469	10.5	50	4.51584	10.5	60	3.20628	10.5	70	2.38098	10.5	80	1.83564
10.51	-20	33.8723	10.51	-10	91.9856	10.51	0	173.106	10.51	10	67.7114	10.51	20	26.0609	10.51	30	12.9556	10.51	40	7.60325	10.51	50	4.96496	10.51	60	3.47445	10.51	70	2.55264	10.51	80	1.95187
10.52	-20	27.36	10.52	-10	69.2875	10.52	0	173.106	10.52	10	89.8932	10.52	20	32.264	10.52	30	15.1574	10.52	40	8.5906	10.52	50	5.48373	10.52	60	3.77744	10.52	70	2.74343	10.52	80	2.07944
10.53	-20	22.4832	10.53	-10	52.8901	10.53	0	149.23	10.53	10	118.843	10.53	20	40.712	10.53	30	17.9467	10.53	40	9.77911	10.53	50	6.08715	10.53	60	4.12151	10.53	70	2.95631	10.53	80	2.21987
10.54	-20	18.7595	10.54	-10	41.161	10.54	0	116.964	10.54	10	150.623	10.54	20	52.419	10.54	30	21.5401	10.54	40	11.2258	10.54	50	6.79437	10.54	60	4.51433	10.54	70	3.19478	10.54	80	2.37496
10.55	-20	15.8639	10.55	-10	32.6843	10.55	0	88.3195	10.55	10	172.47	10.55	20	68.7893	10.55	30	26.2551	10.55	40	13.0088	10.55	50	7.63021	10.55	60	4.96547	10.55	70	3.46308	10.55	80	2.54678
10.56	-20	13.5746	10.56	-10	26.4482	10.56	0	66.5793	10.56	10	169.735	10.56	20	91.3821	10.56	30	32.5639	10.56	40	15.2368	10.56	50	8.6272	10.56	60	5.48694	10.56	70	3.76638	10.56	80	2.73784
10.57	-20	11.7373	10.57	-10	21.769	10.57	0	50.9136	10.57	10	144.521	10.57	20	120.558	10.57	30	41.1722	10.57	40	18.0639	10.57	50	9.82859	10.57	60	6.09392	10.57	70	4.11096	10.57	80	2.9511
10.58	-20	10.2427	10.58	-10	18.1893	10.58	0	39.7033	10.58	10	112.591	10.58	20	151.692	10.58	30	53.1184	10.58	40	21.7124	10.58	50	11.2927	10.58	60	6.80589	10.58	70	4.5046	10.58	80	3.19009
10.59	-20	9.01191	10.59	-10	15.401	10.59	0	31.5887	10.59	10	84.9011	10.59	20	171.36	10.59	30	69.8234	10.59	40	26.5088	10.59	50	13.0995	10.59	60	7.64809	10.59	70	4.95696	10.59	80	3.45911
10.6	-20	7.98731	10.6	-10	13.193	10.6	0	25.6074	10.6	10	64.0634	10.6	20	165.98	10.6	30	92.7977	10.6	40	32.9393	10.6	50	15.3606	10.6	60	8.65365	10.6	70	5.48019	10.6	80	3.76336
10.61	-20	7.12587	10.61	-10	11.4185	10.61	0	21.1105	10.61	10	49.0795	10.61	20	139.669	10.61	30	122.119	10.61	40	41.7302	10.61	50	18.2343	10.61	60	9.86666	10.61	70	6.08967	10.61	80	4.1092
10.62	-20	6.3951	10.62	-10	9.97303	10.62	0	17.6639	10.62	10	38.3508	10.62	20	108.218	10.62	30	152.449	10.62	40	53.9461	10.62	50	21.9496	10.62	60	11.3467	10.62	70	6.80516	10.62	80	4.50452
10.63	-20	5.77011	10.63	-10	8.78143	10.63	0	14.9746	10.63	10	30.5722	10.63	20	81.5182	10.63	30	169.815	10.63	40	71.0247	10.63	50	26.8433	10.63	60	13.1756	10.63	70	7.65226	10.63	80	4.95909
10.64	-20	5.23164	10.64	-10	7.78841	10.64	0	12.8417	10.64	10	24.8272	10.64	20	61.5778	10.64	30	161.91	10.64	40	94.418	10.64	50	33.4172	10.64	60	15.4678	10.64	70	8.66467	10.64	80	5.48522
10.65	-20	4.76455	10.65	-10	6.95272	10.65	0	11.1251	10.65	10	20.4995	10.65	20	47.2638	10.65	30	134.733	10.65	40	123.888	10.65	50	42.4208	10.65	60	18.3857	10.65	70	9.88727	10.65	80	6.09855
10.66	-20	4.35686	10.66	-10	6.2432	10.66	0	9.72507	10.66	10	17.1764	10.66	20	37.007	10.66	30	103.884	10.66	40	153.342	10.66	50	54.9477	10.66	60	22.1649	10.66	70	11.3808	10.66	80	6.81913
10.67	-20	3.99898	10.67	-10	5.63593	10.67	0	8.56961	10.67	10	14.5791	10.67	20	29.5581	10.67	30	78.1948	10.67	40	168.351	10.67	50	72.4532	10.67	60	27.1525	10.67	70	13.2289	10.67	80	7.67303
10.68	-20	3.68317	10.68	-10	5.11234	10.68	0	7.60572	10.68	10	12.516	10.68	20	24.0457	10.68	30	59.1391	10.68	40	158.038	10.68	50	96.3202	10.68	60	33.8657	10.68	70	15.5485	10.68	80	8.69458
10.69	-20	3.40312	10.69	-10	4.65787	10.69	0	6.79381	10.69	10	10.8532	10.69	20	19.8851	10.69	30	45.4788	10.69	40	130.137	10.69	50	125.957	10.69	60	43.077	10.69	70	18.5063	10.69	80	9.92958
10.7	-20	3.15367	10.7	-10	4.26096	10.7	0	6.10389	10.7	10	9.49539	10.7	20	16.6844	10.7	30	35.6817	10.7	40	99.9021	10.7	50	154.476	10.7	60	55.9074	10.7	70	22.3442	10.7	80	11.4401
10.71	-20	2.93053	10.71	-10	3.91236	10.71	0	5.51294	10.71	10	8.37353	10.71	20	14.1785	10.71	30	28.5541	10.71	40	75.1631	10.71	50	167.086	10.71	60	73.8239	10.71	70	27.4189	10.71	80	13.3118
10.72	-20	2.73015	10.72	-10	3.60458	10.72	0	5.00307	10.72	10	7.4367	10.72	20	12.185	10.72	30	23.2693	10.72	40	56.9216	10.72	50	154.476	10.72	60	98.1221	10.72	70	34.2631	10.72	80	15.6645
10.73	-20	2.54955	10.73	-10	3.33152	10.73	0	4.56023	10.73	10	6.64686	10.73	20	10.5761	10.73	30	19.2725	10.73	40	43.8584	10.73	50	125.957	10.73	60	127.819	10.73	70	43.6708	10.73	80	18.6696
10.74	-20	2.38622	10.74	-10	3.08819	10.74	0	4.17325	10.74	10	5.97515	10.74	20	9.26068	10.74	30	16.1923	10.74	40	34.4801	10.74	50	96.3202	10.74	60	155.222	10.74	70	56.7881	10.74	80	22.5759
10.75	-20	2.23803	10.75	-10	2.87044	10.75	0	3.83318	10.75	10	5.39935	10.75	20	8.17262	10.75	30	13.7766	10.75	40	27.645	10.75	50	72.4532	10.75	60	165.351	10.75	70	75.0862	10.75	80	27.7512
10.76	-20	2.10318	10.76	-10	2.67483	10.76	0	3.53278	10.76	10	4.90222	10.76	20	7.26311	10.76	30	11.852	10.76	40	22.567	10.76	50	54.9477	10.76	60	150.609	10.76	70	99.7537	10.76	80	34.7448
10.77	-20	1.98012	10.77	-10	2.49846	10.77	0	3.26616	10.77	10	4.47016	10.77	20	6.49562	10.77	30	10.2966	10.77	40	18.7192	10.77	50	42.4208	10.77	60	121.681	10.77	70	129.377	10.77	80	44.3746
10.78	-20	1.86752	10.78	-10	2.33891	10.78	0	3.02845	10.78	10	4.09238	10.78	20	5.84236	10.78	30	9.02339	10.78	40	15.7483	10.78	50	33.4172	10.78	60	92.7357	10.78	70	155.473	10.78	80	57.8137
10.79	-20	1.76422	10.79	-10	2.1941	10.79	0	2.81565	10.79	10	3.76022	10.79	20	5.28197	10.79	30	7.96907	10.79	40	13.4146	10.79	50	26.8433	10.79	60	69.7592	10.79	70	163.064	10.79	80	76.5351
10.8	-20	1.66924	10.8	-10	2.06229	10.8	0	2.62441	10.8	10	3.46667	10.8	20	4.7978	10.8	30	7.0869	10.8	40	11.5526	10.8	50	21.9496	10.8	60	52.9849	10.8	70	146.388	10.8	80	101.603
10.81	-20	1.58171	10.81	-10	1.94197	10.81	0	2.45193	10.81	10	3.206	10.81	20	4.37675	10.81	30	6.34179	10.81	40	10.0456	10.81	50	18.2343	10.81	60	40.9867	10.81	70	117.265	10.81	80	131.131
10.82	-20	1.50087	10.82	-10	1.83185	10.82	0	2.29584	10.82	10	2.9735	10.82	20	4.00838	10.82	30	5.70707	10.82	40	8.81063	10.82	50	15.3606	10.82	60	32.3524	10.82	70	89.1085	10.82	80	155.834
10.83	-20	1.42605	10.83	-10	1.7308	10.83	0	2.15413	10.83	10	2.76528	10.83	20	3.68433	10.83	30	5.16219	10.83	40	7.78683	10.83	50	13.0995	10.83	60	26.0365	10.83	70	67.0475	10.83	80	160.885
10.84	-20	1.35668	10.84	-10	1.63787	10.84	0	2.02511	10.84	10	2.57809	10.84	20	3.39779	10.84	30	4.69109	10.84	40	6.92936	10.84	50	11.2927	10.84	60	21.3255	10.84	70	51.0066	10.84	80	142.419
10.85	-20	1.29224	10.85	-10	1.55221	10.85	0	1.9073	10.85	10	2.4092	10.85	20	3.14324	10.85	30	4.28115	10.85	40	6.20447	10.85	50	9.82859	10.85	60	17.742	10.85	70	39.5354	10.85	80	113.188
10.86	-20	1.23228	10.86	-10	1.47307	10.86	0	1.79944	10.86	10	2.25631	10.86	20	2.9161	10.86	30	3.92231	10.86	40	5.58647	10.86	50	8.6272	10.86	60	14.9653	10.86	70	31.2693	10.86	80	85.7961
10.87	-20	1.17638	10.87	-10	1.39982	10.87	0	1.70045	10.87	10	2.11747	10.87	20	2.7126	10.87	30	3.60646	10.87	40	5.05555	10.87	50	7.63021	10.87	60	12.777	10.87	70	25.2114	10.87	80	64.5843
10.88	-20	1.1242	10.88	-10	1.33189	10.88	0	1.60939	10.88	10	1.99101	10.88	20	2.52959	10.88	30	3.32704	10.88	40	4.59622	10.88	50	6.79437	10.88	60	11.0258	10.88	70	20.6838	10.88	80	49.2147
10.89	-20	1.0754	10.89	-10	1.26878	10.89	0	1.52543	10.89	10	1.87552	10.89	20	2.36441	10.89	30	3.0787	10.89	40	4.19627	10.89	50	6.08715	10.89	60	9.60487	10.89	70	17.2332	10.89	80	38.2234
10.9	-20	1.02971	10.9	-10	1.21004	10.9	0	1.44786	10.9	10	1.76975	10.9	20	2.21483	10.9	30	2.85701	10.9	40	3.84597	10.9	50	5.48373	10.9	60	8.43754	10.9	70	14.5548	10.9	80	30.2917
10.91	-20	0.98687	10.91	-10	1.15527	10.91	0	1.37604	10.91	10	1.67266	10.91	20	2.07895	10.91	30	2.65832	10.91	40	3.53748	10.91	50	4.96496	10.91	60	7.46778	10.91	70	12.4406	10.91	80	24.4678
10.92	-20	0.94664	10.92	-10	1.10414	10.92	0	1.30943	10.92	10	1.58333	10.92	20	1.95516	10.92	30	2.47956	10.92	40	3.26445	10.92	50	4.51584	10.92	60	6.65399	10.92	70	10.7462	10.92	80	20.1065
10.93	-20	0.90881	10.93	-10	1.05632	10.93	0	1.24752	10.93	10	1.50094	10.93	20	1.84207	10.93	30	2.31816	10.93	40	3.02166	10.93	50	4.12454	10.93	60	5.96482	10.93	70	9.36954	10.93	80	16.7764
10.94	-20	0.87321	10.94	-10	1.01153	10.94	0	1.1899	10.94	10	1.42481	10.94	20	1.73848	10.94	30	2.17197	10.94	40	2.80485	10.94	50	3.78162	10.94	60	5.37634	10.94	70	8.23729	10.94	80	14.1869
10.95	-20	0.83965	10.95	-10	0.96953	10.95	0	1.13617	10.95	10	1.3543	10.95	20	1.64336	10.95	30	2.03912	10.95	40	2.61045	10.95	50	3.47948	10.95	60	4.87004	10.95	70	7.29568	10.95	80	12.1397
10.96	-20	0.80799	10.96	-10	0.93009	10.96	0	1.08599	10.96	10	1.2889	10.96	20	1.55582	10.96	30	1.91806	10.96	40	2.43549	10.96	50	3.21193	10.96	60	4.43143	10.96	70	6.50476	10.96	80	10.4966
10.97	-20	0.77809	10.97	-10	0.893	10.97	0	1.03905	10.97	10	1.22811	10.97	20	1.47508	10.97	30	1.80743	10.97	40	2.27747	10.97	50	2.97392	10.97	60	4.04906	10.97	70	5.83438	10.97	80	9.15992
10.98	-20	0.74981	10.98	-10	0.85808	10.98	0	0.99509	10.98	10	1.17151	10.98	20	1.40044	10.98	30	1.70607	10.98	40	2.13428	10.98	50	2.76129	10.98	60	3.71378	10.98	70	5.2615	10.98	80	8.05927
10.99	-20	0.72305	10.99	-10	0.82517	10.99	0	0.95386	10.99	10	1.11873	10.99	20	1.33132	10.99	30	1.61298	10.99	40	2.00413	10.99	50	2.57055	10.99	60	3.41821	10.99	70	4.76826	10.99	80	7.14298
11	-20	0.69769	11	-10	0.79412	11	0	0.91513	11	10	1.06942	11	20	1.26717	11	30	1.52729	11	40	1.8855	11	50	2.39883	11	60	3.15636	11	70	4.34069	11	80	6.3726
11.01	-20	0.67364	11.01	-10	0.76478	11.01	0	0.87871	11.01	10	1.02331	11.01	20	1.20755	11.01	30	1.44822	11.01	40	1.77705	11.01	50	2.24369	11.01	60	2.92332	11.01	70	3.96771	11.01	80	5.71908
11.02	-20	0.65081	11.02	-10	0.73703	11.02	0	0.84442	11.02	10	0.9801	11.02	20	1.15202	11.02	30	1.37513	11.02	40	1.67768	11.02	50	2.10306	11.02	60	2.71503	11.02	70	3.64049	11.02	80	5.16016
11.03	-20	0.62912	11.03	-10	0.71077	11.03	0	0.8121	11.03	10	0.93957	11.03	20	1.10023	11.03	30	1.30742	11.03	40	1.58638	11.03	50	1.9752	11.03	60	2.52813	11.03	70	3.35187	11.03	80	4.67861
11.04	-20	0.60849	11.04	-10	0.68589	11.04	0	0.78159	11.04	10	0.9015	11.04	20	1.05185	11.04	30	1.24458	11.04	40	1.50232	11.04	50	1.85862	11.04	60	2.35979	11.04	70	3.09606	11.04	80	4.26089
11.05	-20	0.58887	11.05	-10	0.66228	11.05	0	0.75277	11.05	10	0.8657	11.05	20	1.00659	11.05	30	1.18615	11.05	40	1.42475	11.05	50	1.75203	11.05	60	2.20766	11.05	70	2.8683	11.05	80	3.8963
11.06	-20	0.57017	11.06	-10	0.63988	11.06	0	0.72551	11.06	10	0.83198	11.06	20	0.96418	11.06	30	1.13173	11.06	40	1.35302	11.06	50	1.65432	11.06	60	2.06972	11.06	70	2.66464	11.06	80	3.57625
11.07	-20	0.55236	11.07	-10	0.61859	11.07	0	0.6997	11.07	10	0.80019	11.07	20	0.92439	11.07	30	1.08097	11.07	40	1.28656	11.07	50	1.56454	11.07	60	1.94426	11.07	70	2.48183	11.07	80	3.29383
11.08	-20	0.53536	11.08	-10	0.59834	11.08	0	0.67525	11.08	10	0.77019	11.08	20	0.88701	11.08	30	1.03354	11.08	40	1.22487	11.08	50	1.48185	11.08	60	1.82984	11.08	70	2.31712	11.08	80	3.04338
11.09	-20	0.51913	11.09	-10	0.57907	11.09	0	0.65205	11.09	10	0.74184	11.09	20	0.85185	11.09	30	0.98916	11.09	40	1.1675	11.09	50	1.40553	11.09	60	1.72519	11.09	70	2.16821	11.09	80	2.8203
11.1	-20	0.50364	11.1	-10	0.56072	11.1	0	0.63003	11.1	10	0.71502	11.1	20	0.81874	11.1	30	0.94757	11.1	40	1.11406	11.1	50	1.33494	11.1	60	1.62924	11.1	70	2.03315	11.1	80	2.62075
Fig.4(b)data (Brillouin gain spectra of LP11)
10.1	-20	1.18081	10.1	-10	0.9243	10.1	0	0.73176	10.1	10	0.59417	10.1	20	0.48914	10.1	30	0.41141	10.1	40	0.35041	10.1	50	0.3013	10.1	60	0.26117	10.1	70	0.22867	10.1	80	0.20284
10.11	-20	1.25465	10.11	-10	0.97602	10.11	0	0.76862	10.11	10	0.62143	10.11	20	0.50971	10.11	30	0.42741	10.11	40	0.36308	10.11	50	0.31148	10.11	60	0.26945	10.11	70	0.23548	10.11	80	0.20856
10.12	-20	1.33561	10.12	-10	1.03219	10.12	0	0.80832	10.12	10	0.65062	10.12	20	0.5316	10.12	30	0.44436	10.12	40	0.37644	10.12	50	0.32218	10.12	60	0.27812	10.12	70	0.24261	10.12	80	0.21452
10.13	-20	1.42463	10.13	-10	1.09333	10.13	0	0.85117	10.13	10	0.6819	10.13	20	0.55494	10.13	30	0.46233	10.13	40	0.39056	10.13	50	0.33344	10.13	60	0.28723	10.13	70	0.25007	10.13	80	0.22074
10.14	-20	1.5228	10.14	-10	1.16005	10.14	0	0.89752	10.14	10	0.71549	10.14	20	0.57983	10.14	30	0.48141	10.14	40	0.40549	10.14	50	0.3453	10.14	60	0.29678	10.14	70	0.25787	10.14	80	0.22724
10.15	-20	1.63143	10.15	-10	1.23304	10.15	0	0.94774	10.15	10	0.75162	10.15	20	0.60644	10.15	30	0.5017	10.15	40	0.42128	10.15	50	0.35781	10.15	60	0.30683	10.15	70	0.26604	10.15	80	0.23402
10.16	-20	1.75204	10.16	-10	1.31311	10.16	0	1.00228	10.16	10	0.79054	10.16	20	0.63492	10.16	30	0.52329	10.16	40	0.43802	10.16	50	0.371	10.16	60	0.31739	10.16	70	0.27461	10.16	80	0.24111
10.17	-20	1.88645	10.17	-10	1.40121	10.17	0	1.06165	10.17	10	0.83256	10.17	20	0.66545	10.17	30	0.54631	10.17	40	0.45577	10.17	50	0.38494	10.17	60	0.3285	10.17	70	0.2836	10.17	80	0.24853
10.18	-20	2.03683	10.18	-10	1.49843	10.18	0	1.12643	10.18	10	0.87801	10.18	20	0.69823	10.18	30	0.57088	10.18	40	0.47462	10.18	50	0.39968	10.18	60	0.34021	10.18	70	0.29304	10.18	80	0.2563
10.19	-20	2.20581	10.19	-10	1.60608	10.19	0	1.19731	10.19	10	0.92728	10.19	20	0.73348	10.19	30	0.59713	10.19	40	0.49466	10.19	50	0.41528	10.19	60	0.35255	10.19	70	0.30295	10.19	80	0.26444
10.2	-20	2.39654	10.2	-10	1.72568	10.2	0	1.27506	10.2	10	0.9808	10.2	20	0.77147	10.2	30	0.62524	10.2	40	0.516	10.2	50	0.43181	10.2	60	0.36558	10.2	70	0.31338	10.2	80	0.27297
10.21	-20	2.61291	10.21	-10	1.85907	10.21	0	1.3606	10.21	10	1.03907	10.21	20	0.81248	10.21	30	0.65538	10.21	40	0.53875	10.21	50	0.44935	10.21	60	0.37934	10.21	70	0.32435	10.21	80	0.28192
10.22	-20	2.85965	10.22	-10	2.00845	10.22	0	1.45501	10.22	10	1.10266	10.22	20	0.85683	10.22	30	0.68774	10.22	40	0.56303	10.22	50	0.46797	10.22	60	0.39389	10.22	70	0.33591	10.22	80	0.29131
10.23	-20	3.14269	10.23	-10	2.17643	10.23	0	1.55953	10.23	10	1.17226	10.23	20	0.90491	10.23	30	0.72255	10.23	40	0.58898	10.23	50	0.48778	10.23	60	0.40929	10.23	70	0.3481	10.23	80	0.30119
10.24	-20	3.46941	10.24	-10	2.36623	10.24	0	1.67567	10.24	10	1.24863	10.24	20	0.95713	10.24	30	0.76007	10.24	40	0.61677	10.24	50	0.50886	10.24	60	0.42562	10.24	70	0.36096	10.24	80	0.31157
10.25	-20	3.84917	10.25	-10	2.58175	10.25	0	1.8052	10.25	10	1.33268	10.25	20	1.014	10.25	30	0.80057	10.25	40	0.64657	10.25	50	0.53134	10.25	60	0.44294	10.25	70	0.37455	10.25	80	0.3225
10.26	-20	4.29389	10.26	-10	2.82782	10.26	0	1.95024	10.26	10	1.42546	10.26	20	1.07606	10.26	30	0.8444	10.26	40	0.67858	10.26	50	0.55534	10.26	60	0.46133	10.26	70	0.38892	10.26	80	0.33401
10.27	-20	4.81904	10.27	-10	3.11042	10.27	0	2.11336	10.27	10	1.52823	10.27	20	1.14398	10.27	30	0.89191	10.27	40	0.71301	10.27	50	0.581	10.27	60	0.4809	10.27	70	0.40413	10.27	80	0.34616
10.28	-20	5.44484	10.28	-10	3.43707	10.28	0	2.29766	10.28	10	1.64246	10.28	20	1.21851	10.28	30	0.94353	10.28	40	0.75013	10.28	50	0.60848	10.28	60	0.50173	10.28	70	0.42024	10.28	80	0.35897
10.29	-20	6.19813	10.29	-10	3.81729	10.29	0	2.50693	10.29	10	1.7699	10.29	20	1.30053	10.29	30	0.99975	10.29	40	0.79021	10.29	50	0.63795	10.29	60	0.52395	10.29	70	0.43734	10.29	80	0.37251
10.3	-20	7.11507	10.3	-10	4.26328	10.3	0	2.74587	10.3	10	1.91267	10.3	20	1.39107	10.3	30	1.06113	10.3	40	0.83359	10.3	50	0.6696	10.3	60	0.54767	10.3	70	0.45551	10.3	80	0.38682
10.31	-20	8.24516	10.31	-10	4.79084	10.31	0	3.02028	10.31	10	2.0733	10.31	20	1.49136	10.31	30	1.12832	10.31	40	0.88062	10.31	50	0.70367	10.31	60	0.57303	10.31	70	0.47482	10.31	80	0.40198
10.32	-20	9.6573	10.32	-10	5.42073	10.32	0	3.33747	10.32	10	2.25488	10.32	20	1.60283	10.32	30	1.20206	10.32	40	0.93174	10.32	50	0.74039	10.32	60	0.60019	10.32	70	0.49539	10.32	80	0.41805
10.33	-20	11.4491	10.33	-10	6.18057	10.33	0	3.70667	10.33	10	2.46117	10.33	20	1.7272	10.33	30	1.28324	10.33	40	0.98742	10.33	50	0.78006	10.33	60	0.62933	10.33	70	0.51733	10.33	80	0.43509
10.34	-20	13.7616	10.34	-10	7.10769	10.34	0	4.13973	10.34	10	2.69684	10.34	20	1.86653	10.34	30	1.37289	10.34	40	1.04822	10.34	50	0.823	10.34	60	0.66063	10.34	70	0.54075	10.34	80	0.4532
10.35	-20	16.8017	10.35	-10	8.25334	10.35	0	4.65201	10.35	10	2.96767	10.35	20	2.02328	10.35	30	1.47222	10.35	40	1.1148	10.35	50	0.86956	10.35	60	0.69433	10.35	70	0.56579	10.35	80	0.47246
10.36	-20	20.8774	10.36	-10	9.68915	10.36	0	5.26364	10.36	10	3.28092	10.36	20	2.20048	10.36	30	1.58267	10.36	40	1.1879	10.36	50	0.92018	10.36	60	0.73066	10.36	70	0.59261	10.36	80	0.49297
10.37	-20	26.4492	10.37	-10	11.517	10.37	0	6.00146	10.37	10	3.64581	10.37	20	2.4018	10.37	30	1.70594	10.37	40	1.26839	10.37	50	0.97534	10.37	60	0.76991	10.37	70	0.62138	10.37	80	0.51484
10.38	-20	34.1918	10.38	-10	13.8843	10.38	0	6.90172	10.38	10	4.07416	10.38	20	2.63178	10.38	30	1.8441	10.38	40	1.35731	10.38	50	1.03558	10.38	60	0.8124	10.38	70	0.65229	10.38	80	0.5382
10.39	-20	45.0164	10.39	-10	17.0086	10.39	0	8.01417	10.39	10	4.58131	10.39	20	2.89607	10.39	30	1.99961	10.39	40	1.45586	10.39	50	1.10156	10.39	60	0.8585	10.39	70	0.68556	10.39	80	0.56319
10.4	-20	59.8434	10.4	-10	21.2138	10.4	0	9.40837	10.4	10	5.18742	10.4	20	3.20176	10.4	30	2.17549	10.4	40	1.56548	10.4	50	1.17403	10.4	60	0.90862	10.4	70	0.72143	10.4	80	0.58995
10.41	-20	78.5221	10.41	-10	26.9838	10.41	0	11.1832	10.41	10	5.91937	10.41	20	3.55785	10.41	30	2.37541	10.41	40	1.68789	10.41	50	1.25385	10.41	60	0.96324	10.41	70	0.76019	10.41	80	0.61866
10.42	-20	97.19	10.42	-10	35.0209	10.42	0	13.482	10.42	10	6.81355	10.42	20	3.97587	10.42	30	2.60393	10.42	40	1.82513	10.42	50	1.34205	10.42	60	1.02292	10.42	70	0.80214	10.42	80	0.64951
10.43	-20	106.703	10.43	-10	46.244	10.43	0	16.5157	10.43	10	7.91998	10.43	20	4.47078	10.43	30	2.8667	10.43	40	1.97967	10.43	50	1.43984	10.43	60	1.0883	10.43	70	0.84766	10.43	80	0.68272
10.44	-20	100.167	10.44	-10	61.4646	10.44	0	20.5991	10.44	10	9.3087	10.44	20	5.06227	10.44	30	3.17085	10.44	40	2.15455	10.44	50	1.54866	10.44	60	1.16013	10.44	70	0.89714	10.44	80	0.71853
10.45	-20	82.4828	10.45	-10	80.0668	10.45	0	26.2019	10.45	10	11.0795	10.45	20	5.77657	10.45	30	3.52539	10.45	40	2.35344	10.45	50	1.67022	10.45	60	1.23927	10.45	70	0.95108	10.45	80	0.75724
10.46	-20	63.3193	10.46	-10	97.2327	10.46	0	34.0061	10.46	10	13.3772	10.46	20	6.64917	10.46	30	3.94194	10.46	40	2.58091	10.46	50	1.80656	10.46	60	1.32675	10.46	70	1.01	10.46	80	0.79914
10.47	-20	47.6394	10.47	-10	103.577	10.47	0	44.9039	10.47	10	16.4154	10.47	20	7.72891	10.47	30	4.43556	10.47	40	2.84264	10.47	50	1.96018	10.47	60	1.42377	10.47	70	1.07456	10.47	80	0.84462
10.48	-20	36.0777	10.48	-10	94.3432	10.48	0	59.6835	10.48	10	20.5129	10.48	20	9.08412	10.48	30	5.02608	10.48	40	3.14578	10.48	50	2.13408	10.48	60	1.53178	10.48	70	1.14547	10.48	80	0.89407
10.49	-20	27.7981	10.49	-10	76.2221	10.49	0	77.7466	10.49	10	26.1451	10.49	20	10.8122	10.49	30	5.74	10.49	40	3.49943	10.49	50	2.33197	10.49	60	1.65248	10.49	70	1.22362	10.49	80	0.94798
10.5	-20	21.854	10.5	-10	58.0906	10.5	0	94.415	10.5	10	33.9982	10.5	20	13.0544	10.5	30	6.61321	10.5	40	3.91526	10.5	50	2.55843	10.5	60	1.78791	10.5	70	1.30999	10.5	80	1.00689
10.51	-20	17.5218	10.51	-10	43.6979	10.51	0	100.576	10.51	10	44.9531	10.51	20	16.0193	10.51	30	7.69516	10.51	40	4.40848	10.51	50	2.81916	10.51	60	1.94058	10.51	70	1.40579	10.51	80	1.07145
10.52	-20	14.3033	10.52	-10	33.1903	10.52	0	91.6093	10.52	10	59.7212	10.52	20	20.018	10.52	30	9.0552	10.52	40	4.99912	10.52	50	3.12135	10.52	60	2.11349	10.52	70	1.51243	10.52	80	1.14239
10.53	-20	11.8645	10.53	-10	25.6745	10.53	0	74.0132	10.53	10	77.4563	10.53	20	25.5143	10.53	30	10.7923	10.53	40	5.71396	10.53	50	3.47416	10.53	60	2.31036	10.53	70	1.6316	10.53	80	1.22059
10.54	-20	9.98152	10.54	-10	20.2659	10.54	0	56.4072	10.54	10	93.0798	10.54	20	33.178	10.54	30	13.0504	10.54	40	6.58938	10.54	50	3.88935	10.54	60	2.53578	10.54	70	1.76533	10.54	80	1.30705
10.55	-20	8.50239	10.55	-10	16.3095	10.55	0	42.4315	10.55	10	97.6239	10.55	20	43.8686	10.55	30	16.0422	10.55	40	7.67557	10.55	50	4.38225	10.55	60	2.79549	10.55	70	1.91607	10.55	80	1.40298
10.56	-20	7.32216	10.56	-10	13.3585	10.56	0	32.2285	10.56	10	87.6405	10.56	20	58.2804	10.56	30	20.085	10.56	40	9.04302	10.56	50	4.97312	10.56	60	3.0967	10.56	70	2.08679	10.56	80	1.50981
10.57	-20	6.36707	10.57	-10	11.1138	10.57	0	24.9305	10.57	10	70.2047	10.57	20	75.5876	10.57	30	25.6517	10.57	40	10.7926	10.57	50	5.68904	10.57	60	3.44863	10.57	70	2.28118	10.57	80	1.62923
10.58	-20	5.5843	10.58	-10	9.37442	10.58	0	19.6786	10.58	10	53.3481	10.58	20	90.8342	10.58	30	33.4204	10.58	40	13.071	10.58	50	6.56688	10.58	60	3.86314	10.58	70	2.50375	10.58	80	1.7633
10.59	-20	4.9354	10.59	-10	8.00365	10.59	0	15.8369	10.59	10	40.1405	10.59	20	95.2687	10.59	30	44.2427	10.59	40	16.0956	10.59	50	7.65757	10.59	60	4.3557	10.59	70	2.76018	10.59	80	1.9145
10.6	-20	4.39192	10.6	-10	6.90667	10.6	0	12.9714	10.6	10	30.537	10.6	20	85.5261	10.6	30	58.7337	10.6	40	20.1908	10.6	50	9.03281	10.6	60	4.94674	10.6	70	3.05759	10.6	80	2.08583
10.61	-20	3.93248	10.61	-10	6.01658	10.61	0	10.7917	10.61	10	23.6693	10.61	20	68.511	10.61	30	75.8029	10.61	40	25.8393	10.61	50	10.7953	10.61	60	5.6637	10.61	70	3.40508	10.61	80	2.28101
10.62	-20	3.54078	10.62	-10	5.28536	10.62	0	9.10276	10.62	10	18.7205	10.62	20	52.061	10.62	30	90.0829	10.62	40	33.7279	10.62	50	13.0949	10.62	60	6.54391	10.62	70	3.81435	10.62	80	2.50463
10.63	-20	3.20428	10.63	-10	4.67789	10.63	0	7.77172	10.63	10	15.0937	10.63	20	39.172	10.63	30	93.0029	10.63	40	44.6985	10.63	50	16.1536	10.63	60	7.63909	10.63	70	4.30068	10.63	80	2.76242
10.64	-20	2.91315	10.64	-10	4.16812	10.64	0	6.70652	10.64	10	12.3831	10.64	20	29.8003	10.64	30	82.3283	10.64	40	59.2767	10.64	50	20.3031	10.64	60	9.02213	10.64	70	4.88426	10.64	80	3.06163
10.65	-20	2.65965	10.65	-10	3.73642	10.65	0	5.84223	10.65	10	10.3173	10.65	20	23.0983	10.65	30	65.4308	10.65	40	76.0871	10.65	50	26.0358	10.65	60	10.7977	10.65	70	5.59217	10.65	80	3.41148
10.66	-20	2.43763	10.66	-10	3.36779	10.66	0	5.13219	10.66	10	8.71376	10.66	20	18.2689	10.66	30	49.5962	10.66	40	89.3617	10.66	50	34.0468	10.66	60	13.1186	10.66	70	6.46126	10.66	80	3.8239
10.67	-20	2.2421	10.67	-10	3.05064	10.67	0	4.54233	10.67	10	7.448	10.67	20	14.7296	10.67	30	37.3343	10.67	40	90.8018	10.67	50	45.1641	10.67	60	16.2118	10.67	70	7.5426	10.67	80	4.31442
10.68	-20	2.06905	10.68	-10	2.77589	10.68	0	4.04733	10.68	10	6.43358	10.68	20	12.0844	10.68	30	28.4496	10.68	40	79.2998	10.68	50	59.8118	10.68	60	20.4164	10.68	70	8.90817	10.68	80	4.90363
10.69	-20	1.91517	10.69	-10	2.53637	10.69	0	3.62814	10.69	10	5.60942	10.69	20	10.0684	10.69	30	22.0958	10.69	40	62.568	10.69	50	76.3117	10.69	60	26.2341	10.69	70	10.6613	10.69	80	5.61919
10.7	-20	1.77775	10.7	-10	2.32635	10.7	0	3.2702	10.7	10	4.93156	10.7	20	8.50354	10.7	30	17.5108	10.7	40	47.3268	10.7	50	88.5215	10.7	60	34.3674	10.7	70	12.9529	10.7	80	6.4988
10.71	-20	1.65454	10.71	-10	2.1412	10.71	0	2.96224	10.71	10	4.36783	10.71	20	7.26831	10.71	30	14.1441	10.71	40	35.6486	10.71	50	88.5215	10.71	60	45.626	10.71	70	16.0071	10.71	80	7.59478
10.72	-20	1.54365	10.72	-10	1.97717	10.72	0	2.69545	10.72	10	3.89431	10.72	20	6.27837	10.72	30	11.623	10.72	40	27.212	10.72	50	76.3117	10.72	60	60.3195	10.72	70	20.1585	10.72	80	8.98102
10.73	-20	1.44349	10.73	-10	1.83119	10.73	0	2.46287	10.73	10	3.49296	10.73	20	5.47409	10.73	30	9.69795	10.73	40	21.1774	10.73	50	59.8118	10.73	60	76.45	10.73	70	25.9028	10.73	80	10.7638
10.74	-20	1.35274	10.74	-10	1.70072	10.74	0	2.25893	10.74	10	3.14999	10.74	20	4.81258	10.74	30	8.20106	10.74	40	16.8162	10.74	50	45.1641	10.74	60	87.5386	10.74	70	33.9333	10.74	80	13.0985
10.75	-20	1.27025	10.75	-10	1.58364	10.75	0	2.07915	10.75	10	2.85469	10.75	20	4.26245	10.75	30	7.01759	10.75	40	13.6077	10.75	50	34.0468	10.75	60	86.1502	10.75	70	45.0497	10.75	80	16.2163
10.76	-20	1.19505	10.76	-10	1.4782	10.76	0	1.91988	10.76	10	2.59871	10.76	20	3.80036	10.76	30	6.06776	10.76	40	11.2002	10.76	50	26.0358	10.76	60	73.3528	10.76	70	59.5577	10.76	80	20.4623
10.77	-20	1.12632	10.77	-10	1.3829	10.77	0	1.77813	10.77	10	2.37541	10.77	20	3.40869	10.77	30	5.29508	10.77	40	9.35845	10.77	50	20.3031	10.77	60	57.1465	10.77	70	75.4844	10.77	80	26.3464
10.78	-20	1.06333	10.78	-10	1.29649	10.78	0	1.65144	10.78	10	2.17951	10.78	20	3.07399	10.78	30	4.65883	10.78	40	7.92385	10.78	50	16.1536	10.78	60	43.0922	10.78	70	86.433	10.78	80	34.5743
10.79	-20	1.00547	10.79	-10	1.2179	10.79	0	1.53775	10.79	10	2.00672	10.79	20	2.78582	10.79	30	4.12915	10.79	40	6.78785	10.79	50	13.0949	10.79	60	32.5159	10.79	70	85.0621	10.79	80	45.9297
10.8	-20	0.95219	10.8	-10	1.14623	10.8	0	1.43536	10.8	10	1.85357	10.8	20	2.53601	10.8	30	3.68382	10.8	40	5.87483	10.8	50	10.7953	10.8	60	24.9107	10.8	70	72.4263	10.8	80	60.5937
10.81	-20	0.90303	10.81	-10	1.08068	10.81	0	1.34282	10.81	10	1.71721	10.81	20	2.31811	10.81	30	3.30603	10.81	40	5.13114	10.81	50	9.03281	10.81	60	19.4652	10.81	70	56.4247	10.81	80	76.242
10.82	-20	0.85756	10.82	-10	1.02057	10.82	0	1.25892	10.82	10	1.59529	10.82	20	2.12693	10.82	30	2.98294	10.82	40	4.51806	10.82	50	7.65757	10.82	60	15.5171	10.82	70	42.5479	10.82	80	86.1275
10.83	-20	0.81544	10.83	-10	0.96533	10.83	0	1.18261	10.83	10	1.48584	10.83	20	1.95831	10.83	30	2.70457	10.83	40	4.00715	10.83	50	6.56688	10.83	60	12.6013	10.83	70	32.1052	10.83	80	83.4234
10.84	-20	0.77634	10.84	-10	0.91445	10.84	0	1.11301	10.84	10	1.38723	10.84	20	1.80885	10.84	30	2.4631	10.84	40	3.57719	10.84	50	5.68904	10.84	60	10.4047	10.84	70	24.596	10.84	80	70.199
10.85	-20	0.73998	10.85	-10	0.86747	10.85	0	1.04936	10.85	10	1.29808	10.85	20	1.67578	10.85	30	2.25234	10.85	40	3.21214	10.85	50	4.97312	10.85	60	8.71804	10.85	70	19.2194	10.85	80	54.3917
10.86	-20	0.70611	10.86	-10	0.82402	10.86	0	0.991	10.86	10	1.21722	10.86	20	1.5568	10.86	30	2.06733	10.86	40	2.8997	10.86	50	4.38225	10.86	60	7.39973	10.86	70	15.3211	10.86	80	40.972
10.87	-20	0.67451	10.87	-10	0.78374	10.87	0	0.93736	10.87	10	1.14366	10.87	20	1.44999	10.87	30	1.90406	10.87	40	2.63031	10.87	50	3.88935	10.87	60	6.35258	10.87	70	12.4421	10.87	80	30.9497
10.88	-20	0.64498	10.88	-10	0.74634	10.88	0	0.88795	10.88	10	1.07654	10.88	20	1.35376	10.88	30	1.75929	10.88	40	2.39648	10.88	50	3.47416	10.88	60	5.50862	10.88	70	10.2733	10.88	80	23.7553
10.89	-20	0.61734	10.89	-10	0.71154	10.89	0	0.84233	10.89	10	1.01515	10.89	20	1.26676	10.89	30	1.63033	10.89	40	2.19227	10.89	50	3.12135	10.89	60	4.81946	10.89	70	8.60792	10.89	80	18.6002
10.9	-20	0.59144	10.9	-10	0.67912	10.9	0	0.80014	10.9	10	0.95885	10.9	20	1.18785	10.9	30	1.51498	10.9	40	2.01292	10.9	50	2.81916	10.9	60	4.25005	10.9	70	7.30627	10.9	80	14.8562
10.91	-20	0.56713	10.91	-10	0.64886	10.91	0	0.76103	10.91	10	0.90709	10.91	20	1.11606	10.91	30	1.41139	10.91	40	1.85456	10.91	50	2.55843	10.91	60	3.77455	10.91	70	6.27234	10.91	80	12.0857
10.92	-20	0.54429	10.92	-10	0.62058	10.92	0	0.72471	10.92	10	0.8594	10.92	20	1.05057	10.92	30	1.31802	10.92	40	1.71408	10.92	50	2.33197	10.92	60	3.37367	10.92	70	5.43904	10.92	80	9.99449
10.93	-20	0.5228	10.93	-10	0.5941	10.93	0	0.69092	10.93	10	0.81536	10.93	20	0.99066	10.93	30	1.23359	10.93	40	1.58888	10.93	50	2.13408	10.93	60	3.03273	10.93	70	4.75859	10.93	80	8.38578
10.94	-20	0.50255	10.94	-10	0.56928	10.94	0	0.65944	10.94	10	0.77462	10.94	20	0.93572	10.94	30	1.15698	10.94	40	1.47685	10.94	50	1.96018	10.94	60	2.74048	10.94	70	4.19637	10.94	80	7.12628
10.95	-20	0.48346	10.95	-10	0.54597	10.95	0	0.63006	10.95	10	0.73685	10.95	20	0.88521	10.95	30	1.08727	10.95	40	1.37621	10.95	50	1.80656	10.95	60	2.48816	10.95	70	3.72688	10.95	80	6.12432
10.96	-20	0.46543	10.96	-10	0.52407	10.96	0	0.60259	10.96	10	0.70176	10.96	20	0.83867	10.96	30	1.02365	10.96	40	1.28546	10.96	50	1.67022	10.96	60	2.26886	10.96	70	3.33106	10.96	80	5.31566
10.97	-20	0.4484	10.97	-10	0.50346	10.97	0	0.57688	10.97	10	0.66912	10.97	20	0.79569	10.97	30	0.96544	10.97	40	1.20337	10.97	50	1.54866	10.97	60	2.07712	10.97	70	2.99443	10.97	80	4.65452
10.98	-20	0.43228	10.98	-10	0.48404	10.98	0	0.55278	10.98	10	0.6387	10.98	20	0.75593	10.98	30	0.91204	10.98	40	1.12887	10.98	50	1.43984	10.98	60	1.90853	10.98	70	2.70587	10.98	80	4.10765
10.99	-20	0.41701	10.99	-10	0.46572	10.99	0	0.53015	10.99	10	0.61031	10.99	20	0.71907	10.99	30	0.86294	10.99	40	1.06105	10.99	50	1.34205	10.99	60	1.75953	10.99	70	2.45673	10.99	80	3.65052
11	-20	0.40253	11	-10	0.44842	11	0	0.50889	11	10	0.58376	11	20	0.68483	11	30	0.81769	11	40	0.99915	11	50	1.25385	11	60	1.62723	11	70	2.24021	11	80	3.26477
11.01	-20	0.3888	11.01	-10	0.43206	11.01	0	0.48887	11.01	10	0.55891	11.01	20	0.65298	11.01	30	0.77589	11.01	40	0.94249	11.01	50	1.17403	11.01	60	1.50922	11.01	70	2.05088	11.01	80	2.93644
11.02	-20	0.37576	11.02	-10	0.41659	11.02	0	0.47001	11.02	10	0.5356	11.02	20	0.62329	11.02	30	0.73722	11.02	40	0.8905	11.02	50	1.10156	11.02	60	1.40354	11.02	70	1.88442	11.02	80	2.65478
11.03	-20	0.36336	11.03	-10	0.40192	11.03	0	0.45222	11.03	10	0.51372	11.03	20	0.59558	11.03	30	0.70136	11.03	40	0.84269	11.03	50	1.03558	11.03	60	1.30853	11.03	70	1.73731	11.03	80	2.41143
11.04	-20	0.35156	11.04	-10	0.38802	11.04	0	0.43542	11.04	10	0.49316	11.04	20	0.56968	11.04	30	0.66804	11.04	40	0.79861	11.04	50	0.97534	11.04	60	1.22281	11.04	70	1.60668	11.04	80	2.1998
11.05	-20	0.34033	11.05	-10	0.37483	11.05	0	0.41954	11.05	10	0.4738	11.05	20	0.54542	11.05	30	0.63704	11.05	40	0.7579	11.05	50	0.92018	11.05	60	1.14521	11.05	70	1.49016	11.05	80	2.01466
11.06	-20	0.32963	11.06	-10	0.36229	11.06	0	0.40451	11.06	10	0.45556	11.06	20	0.52268	11.06	30	0.60815	11.06	40	0.72021	11.06	50	0.86956	11.06	60	1.07474	11.06	70	1.38581	11.06	80	1.85179
11.07	-20	0.31942	11.07	-10	0.35038	11.07	0	0.39028	11.07	10	0.43835	11.07	20	0.50133	11.07	30	0.58117	11.07	40	0.68526	11.07	50	0.823	11.07	60	1.01055	11.07	70	1.292	11.07	80	1.70777
11.08	-20	0.30968	11.08	-10	0.33904	11.08	0	0.37678	11.08	10	0.42209	11.08	20	0.48126	11.08	30	0.55594	11.08	40	0.65279	11.08	50	0.78006	11.08	60	0.95193	11.08	70	1.20736	11.08	80	1.57983
11.09	-20	0.30038	11.09	-10	0.32824	11.09	0	0.36396	11.09	10	0.40673	11.09	20	0.46237	11.09	30	0.53232	11.09	40	0.62257	11.09	50	0.74039	11.09	60	0.89825	11.09	70	1.13074	11.09	80	1.46567
11.1	-20	0.29149	11.1	-10	0.31795	11.1	0	0.35179	11.1	10	0.39218	11.1	20	0.44457	11.1	30	0.51017	11.1	40	0.59439	11.1	50	0.70367	11.1	60	0.84897	11.1	70	1.06116	11.1	80	1.36339
Fig.4(c)data (Brillouin gain spectra of LP21)
10.1	-20	1.00677	10.1	-10	0.77763	10.1	0	0.62	10.1	10	0.50337	10.1	20	0.41759	10.1	30	0.3496	10.1	40	0.29748	10.1	50	0.25639	10.1	60	0.2239	10.1	70	0.19767	10.1	80	0.17583
10.11	-20	1.07194	10.11	-10	0.82225	10.11	0	0.65203	10.11	10	0.52695	10.11	20	0.43553	10.11	30	0.36343	10.11	40	0.30841	10.11	50	0.26519	10.11	60	0.2311	10.11	70	0.20365	10.11	80	0.18084
10.12	-20	1.14362	10.12	-10	0.87082	10.12	0	0.68659	10.12	10	0.55223	10.12	20	0.45464	10.12	30	0.3781	10.12	40	0.31996	10.12	50	0.27444	10.12	60	0.23865	10.12	70	0.20989	10.12	80	0.18607
10.13	-20	1.2227	10.13	-10	0.9238	10.13	0	0.72398	10.13	10	0.57936	10.13	20	0.47504	10.13	30	0.39368	10.13	40	0.33216	10.13	50	0.28418	10.13	60	0.24658	10.13	70	0.21643	10.13	80	0.19153
10.14	-20	1.31023	10.14	-10	0.98175	10.14	0	0.76449	10.14	10	0.60854	10.14	20	0.49684	10.14	30	0.41023	10.14	40	0.34508	10.14	50	0.29446	10.14	60	0.25491	10.14	70	0.22328	10.14	80	0.19723
10.15	-20	1.40745	10.15	-10	1.0453	10.15	0	0.80848	10.15	10	0.63998	10.15	20	0.52017	10.15	30	0.42785	10.15	40	0.35876	10.15	50	0.3053	10.15	60	0.26367	10.15	70	0.23046	10.15	80	0.20319
10.16	-20	1.51583	10.16	-10	1.11519	10.16	0	0.85637	10.16	10	0.67391	10.16	20	0.54519	10.16	30	0.44663	10.16	40	0.37327	10.16	50	0.31675	10.16	60	0.27288	10.16	70	0.23799	10.16	80	0.20943
10.17	-20	1.63714	10.17	-10	1.19231	10.17	0	0.90863	10.17	10	0.7106	10.17	20	0.57204	10.17	30	0.46667	10.17	40	0.38867	10.17	50	0.32885	10.17	60	0.28259	10.17	70	0.2459	10.17	80	0.21595
10.18	-20	1.77351	10.18	-10	1.27766	10.18	0	0.9658	10.18	10	0.75036	10.18	20	0.60092	10.18	30	0.48809	10.18	40	0.40505	10.18	50	0.34166	10.18	60	0.29283	10.18	70	0.25421	10.18	80	0.22278
10.19	-20	1.92752	10.19	-10	1.37246	10.19	0	1.02852	10.19	10	0.79354	10.19	20	0.63205	10.19	30	0.51101	10.19	40	0.42249	10.19	50	0.35524	10.19	60	0.30363	10.19	70	0.26294	10.19	80	0.22995
10.2	-20	2.10231	10.2	-10	1.47815	10.2	0	1.09752	10.2	10	0.84055	10.2	20	0.66564	10.2	30	0.53558	10.2	40	0.44107	10.2	50	0.36963	10.2	60	0.31503	10.2	70	0.27213	10.2	80	0.23746
10.21	-20	2.30175	10.21	-10	1.59644	10.21	0	1.17367	10.21	10	0.89184	10.21	20	0.70198	10.21	30	0.56196	10.21	40	0.46091	10.21	50	0.38492	10.21	60	0.3271	10.21	70	0.28181	10.21	80	0.24535
10.22	-20	2.53067	10.22	-10	1.72943	10.22	0	1.25799	10.22	10	0.94796	10.22	20	0.74137	10.22	30	0.59033	10.22	40	0.48211	10.22	50	0.40118	10.22	60	0.33986	10.22	70	0.29202	10.22	80	0.25364
10.23	-20	2.7951	10.23	-10	1.8796	10.23	0	1.35167	10.23	10	1.00952	10.23	20	0.78415	10.23	30	0.62091	10.23	40	0.5048	10.23	50	0.41848	10.23	60	0.35339	10.23	70	0.30279	10.23	80	0.26235
10.24	-20	3.10266	10.24	-10	2.05004	10.24	0	1.45615	10.24	10	1.07724	10.24	20	0.83074	10.24	30	0.65391	10.24	40	0.52913	10.24	50	0.43693	10.24	60	0.36774	10.24	70	0.31417	10.24	80	0.27152
10.25	-20	3.46314	10.25	-10	2.24453	10.25	0	1.57315	10.25	10	1.15199	10.25	20	0.88159	10.25	30	0.68961	10.25	40	0.55526	10.25	50	0.45662	10.25	60	0.38298	10.25	70	0.32619	10.25	80	0.28118
10.26	-20	3.88917	10.26	-10	2.46776	10.26	0	1.70473	10.26	10	1.23474	10.26	20	0.93723	10.26	30	0.7283	10.26	40	0.58336	10.26	50	0.47767	10.26	60	0.39919	10.26	70	0.33893	10.26	80	0.29137
10.27	-20	4.39734	10.27	-10	2.72561	10.27	0	1.85339	10.27	10	1.3267	10.27	20	0.99829	10.27	30	0.77033	10.27	40	0.61365	10.27	50	0.50021	10.27	60	0.41645	10.27	70	0.35242	10.27	80	0.30211
10.28	-20	5.0097	10.28	-10	3.02553	10.28	0	2.0222	10.28	10	1.42925	10.28	20	1.06549	10.28	30	0.8161	10.28	40	0.64636	10.28	50	0.52437	10.28	60	0.43485	10.28	70	0.36673	10.28	80	0.31346
10.29	-20	5.75597	10.29	-10	3.37704	10.29	0	2.21494	10.29	10	1.54408	10.29	20	1.13967	10.29	30	0.86605	10.29	40	0.68174	10.29	50	0.55033	10.29	60	0.45449	10.29	70	0.38193	10.29	80	0.32547
10.3	-20	6.67693	10.3	-10	3.79249	10.3	0	2.43629	10.3	10	1.67323	10.3	20	1.22183	10.3	30	0.92071	10.3	40	0.7201	10.3	50	0.57826	10.3	60	0.47549	10.3	70	0.39809	10.3	80	0.33817
10.31	-20	7.82942	10.31	-10	4.28803	10.31	0	2.69215	10.31	10	1.81915	10.31	20	1.31316	10.31	30	0.9807	10.31	40	0.76178	10.31	50	0.60836	10.31	60	0.49797	10.31	70	0.4153	10.31	80	0.35163
10.32	-20	9.29417	10.32	-10	4.88516	10.32	0	2.98996	10.32	10	1.98484	10.32	20	1.41505	10.32	30	1.04671	10.32	40	0.80717	10.32	50	0.64087	10.32	60	0.52209	10.32	70	0.43365	10.32	80	0.36591
10.33	-20	11.1879	10.33	-10	5.61288	10.33	0	3.33929	10.33	10	2.17401	10.33	20	1.52919	10.33	30	1.11958	10.33	40	0.85672	10.33	50	0.67604	10.33	60	0.548	10.33	70	0.45323	10.33	80	0.38108
10.34	-20	13.6822	10.34	-10	6.51094	10.34	0	3.75251	10.34	10	2.39128	10.34	20	1.65762	10.34	30	1.2003	10.34	40	0.91096	10.34	50	0.71419	10.34	60	0.57588	10.34	70	0.47418	10.34	80	0.3972
10.35	-20	17.033	10.35	-10	7.63478	10.35	0	4.24589	10.35	10	2.6424	10.35	20	1.80279	10.35	30	1.29001	10.35	40	0.9705	10.35	50	0.75564	10.35	60	0.60593	10.35	70	0.4966	10.35	80	0.41437
10.36	-20	21.6222	10.36	-10	9.06311	10.36	0	4.84105	10.36	10	2.93472	10.36	20	1.96773	10.36	30	1.39011	10.36	40	1.03605	10.36	50	0.8008	10.36	60	0.6384	10.36	70	0.52065	10.36	80	0.43268
10.37	-20	28.0072	10.37	-10	10.9098	10.37	0	5.56723	10.37	10	3.27759	10.37	20	2.15615	10.37	30	1.50224	10.37	40	1.10843	10.37	50	0.85012	10.37	60	0.67353	10.37	70	0.54649	10.37	80	0.45222
10.38	-20	36.9299	10.38	-10	13.3421	10.38	0	6.46459	10.38	10	3.68318	10.38	20	2.37267	10.38	30	1.62841	10.38	40	1.18862	10.38	50	0.90411	10.38	60	0.71164	10.38	70	0.57429	10.38	80	0.47312
10.39	-20	49.0951	10.39	-10	16.6095	10.39	0	7.5892	10.39	10	4.16743	10.39	20	2.62312	10.39	30	1.77102	10.39	40	1.27779	10.39	50	0.96339	10.39	60	0.75307	10.39	70	0.60426	10.39	80	0.49549
10.4	-20	64.2012	10.4	-10	21.0846	10.4	0	9.02087	10.4	10	4.75159	10.4	20	2.91485	10.4	30	1.93305	10.4	40	1.37732	10.4	50	1.02867	10.4	60	0.79821	10.4	70	0.63664	10.4	80	0.51949
10.41	-20	78.7374	10.41	-10	27.311	10.41	0	10.8751	10.41	10	5.46436	10.41	20	3.25732	10.41	30	2.11815	10.41	40	1.48886	10.41	50	1.10079	10.41	60	0.84751	10.41	70	0.67168	10.41	80	0.54527
10.42	-20	85.1649	10.42	-10	36.0118	10.42	0	13.3223	10.42	10	6.34514	10.42	20	3.66279	10.42	30	2.33086	10.42	40	1.61442	10.42	50	1.18071	10.42	60	0.90151	10.42	70	0.70968	10.42	80	0.57301
10.43	-20	78.7374	10.43	-10	47.8746	10.43	0	16.6161	10.43	10	7.44897	10.43	20	4.14738	10.43	30	2.57689	10.43	40	1.75641	10.43	50	1.26962	10.43	60	0.96081	10.43	70	0.75099	10.43	80	0.60291
10.44	-20	64.2012	10.44	-10	62.6052	10.44	0	21.1356	10.44	10	8.85419	10.44	20	4.73259	10.44	30	2.86348	10.44	40	1.91782	10.44	50	1.36889	10.44	60	1.02614	10.44	70	0.79601	10.44	80	0.63522
10.45	-20	49.0951	10.45	-10	76.7799	10.45	0	27.4308	10.45	10	10.6742	10.45	20	5.44749	10.45	30	3.19991	10.45	40	2.10232	10.45	50	1.48019	10.45	60	1.09832	10.45	70	0.84517	10.45	80	0.67018
10.46	-20	36.9299	10.46	-10	83.0477	10.46	0	36.2215	10.46	10	13.0761	10.46	20	6.33209	10.46	30	3.59824	10.46	40	2.31448	10.46	50	1.60553	10.46	60	1.17835	10.46	70	0.89902	10.46	80	0.7081
10.47	-20	28.0072	10.47	-10	76.7799	10.47	0	48.1433	10.47	10	16.3091	10.47	20	7.44238	10.47	30	4.07429	10.47	40	2.56003	10.47	50	1.74736	10.47	60	1.26741	10.47	70	0.95816	10.47	80	0.74932
10.48	-20	21.6222	10.48	-10	62.6052	10.48	0	62.7138	10.48	10	20.7451	10.48	20	8.85814	10.48	30	4.64918	10.48	40	2.84628	10.48	50	1.90866	10.48	60	1.36689	10.48	70	1.02331	10.48	80	0.79423
10.49	-20	17.033	10.49	-10	47.8746	10.49	0	76.1594	10.49	10	26.924	10.49	20	10.6952	10.49	30	5.35148	10.49	40	3.18258	10.49	50	2.09314	10.49	60	1.47847	10.49	70	1.09529	10.49	80	0.84329
10.5	-20	13.6822	10.5	-10	36.0118	10.5	0	81.129	10.5	10	35.5522	10.5	20	13.1242	10.5	30	6.22049	10.5	40	3.58112	10.5	50	2.3054	10.5	60	1.60419	10.5	70	1.17511	10.5	80	0.89702
10.51	-20	11.1879	10.51	-10	27.311	10.51	0	73.8961	10.51	10	47.2537	10.51	20	16.4002	10.51	30	7.31121	10.51	40	4.05789	10.51	50	2.55125	10.51	60	1.74651	10.51	70	1.26392	10.51	80	0.95603
10.52	-20	9.29417	10.52	-10	21.0846	10.52	0	59.7024	10.52	10	61.555	10.52	20	20.9032	10.52	30	8.70202	10.52	40	4.63428	10.52	50	2.83806	10.52	60	1.90846	10.52	70	1.36312	10.52	80	1.02102
10.53	-20	7.82942	10.53	-10	16.6095	10.53	0	45.5005	10.53	10	74.7521	10.53	20	27.1819	10.53	30	10.5067	10.53	40	5.33927	10.53	50	3.1753	10.53	60	2.09379	10.53	70	1.4744	10.53	80	1.09285
10.54	-20	6.67693	10.54	-10	13.3421	10.54	0	34.2272	10.54	10	79.6299	10.54	20	35.9404	10.54	30	12.8929	10.54	40	6.21281	10.54	50	3.57531	10.54	60	2.30717	10.54	70	1.59977	10.54	80	1.17248
10.55	-20	5.75597	10.55	-10	10.9098	10.55	0	25.9969	10.55	10	72.5306	10.55	20	47.7476	10.55	30	16.1112	10.55	40	7.31085	10.55	50	4.05432	10.55	60	2.55449	10.55	70	1.74169	10.55	80	1.2611
10.56	-20	5.0097	10.56	-10	9.06311	10.56	0	20.11	10.56	10	58.5992	10.56	20	61.9269	10.56	30	20.5348	10.56	40	8.71335	10.56	50	4.63407	10.56	60	2.84322	10.56	70	1.9032	10.56	80	1.36008
10.57	-20	4.39734	10.57	-10	7.63478	10.57	0	15.8736	10.57	10	44.6598	10.57	20	74.418	10.57	30	26.7028	10.57	40	10.5365	10.57	50	5.34404	10.57	60	3.18301	10.57	70	2.08802	10.57	80	1.47111
10.58	-20	3.88917	10.58	-10	6.51094	10.58	0	12.7747	10.58	10	33.5947	10.58	20	78.0511	10.58	30	35.3069	10.58	40	12.9519	10.58	50	6.22495	10.58	60	3.5864	10.58	70	2.30081	10.58	80	1.5962
10.59	-20	3.46314	10.59	-10	5.61288	10.59	0	10.4633	10.59	10	25.5165	10.59	20	70.0693	10.59	30	46.906	10.59	40	16.2159	10.59	50	7.33396	10.59	60	4.06996	10.59	70	2.54744	10.59	80	1.73781
10.6	-20	3.10266	10.6	-10	4.88516	10.6	0	8.70507	10.6	10	19.7384	10.6	20	56.1292	10.6	30	60.8355	10.6	40	20.7103	10.6	50	8.75284	10.6	60	4.65586	10.6	70	2.83538	10.6	80	1.89895
10.61	-20	2.7951	10.61	-10	4.28803	10.61	0	7.34269	10.61	10	15.5803	10.61	20	42.6522	10.61	30	73.1065	10.61	40	26.9825	10.61	50	10.6007	10.61	60	5.37427	10.61	70	3.17423	10.61	80	2.08336
10.62	-20	2.53067	10.62	-10	3.79249	10.62	0	6.26901	10.62	10	12.5387	10.62	20	32.0926	10.62	30	76.6755	10.62	40	35.72	10.62	50	13.0536	10.62	60	6.26689	10.62	70	3.57651	10.62	80	2.29568
10.63	-20	2.30175	10.63	-10	3.37704	10.63	0	5.40977	10.63	10	10.27	10.63	20	24.4146	10.63	30	68.8344	10.63	40	47.4195	10.63	50	16.3749	10.63	60	7.39237	10.63	70	4.05874	10.63	80	2.54176
10.64	-20	2.10231	10.64	-10	3.02553	10.64	0	4.7126	10.64	10	8.54422	10.64	20	18.9238	10.64	30	55.14	10.64	40	61.2006	10.64	50	20.9558	10.64	60	8.83478	10.64	70	4.64303	10.64	80	2.82905
10.65	-20	1.92752	10.65	-10	2.72561	10.65	0	4.13985	10.65	10	7.20702	10.65	20	14.9672	10.65	30	41.9005	10.65	40	72.7298	10.65	50	27.3536	10.65	60	10.7167	10.65	70	5.35946	10.65	80	3.16715
10.66	-20	1.77351	10.66	-10	2.46776	10.66	0	3.66404	10.66	10	6.15317	10.66	20	12.0675	10.66	30	31.527	10.66	40	75.0873	10.66	50	36.2509	10.66	60	13.2199	10.66	70	6.24961	10.66	80	3.56853
10.67	-20	1.63714	10.67	-10	2.24453	10.67	0	3.26476	10.67	10	5.30981	10.67	20	9.90039	10.67	30	23.9843	10.67	40	66.469	10.67	50	48.0739	10.67	60	16.6159	10.67	70	7.37199	10.67	80	4.04968
10.68	-20	1.51583	10.68	-10	2.05004	10.68	0	2.92662	10.68	10	4.62552	10.68	20	8.24876	10.68	30	18.5903	10.68	40	52.8265	10.68	50	61.7073	10.68	60	21.3074	10.68	70	8.81043	10.68	80	4.63267
10.69	-20	1.40745	10.69	-10	1.8796	10.69	0	2.63789	10.69	10	4.06336	10.69	20	6.96673	10.69	30	14.7034	10.69	40	40.0423	10.69	50	72.473	10.69	60	27.8636	10.69	70	10.6872	10.69	80	5.3475
10.7	-20	1.31023	10.7	-10	1.72943	10.7	0	2.38947	10.7	10	3.59634	10.7	20	5.95474	10.7	30	11.8549	10.7	40	30.1424	10.7	50	73.641	10.7	60	36.9618	10.7	70	13.1835	10.7	80	6.23567
10.71	-20	1.2227	10.71	-10	1.59644	10.71	0	2.17427	10.71	10	3.20443	10.71	20	5.1437	10.71	30	9.7259	10.71	40	22.9692	10.71	50	64.3128	10.71	60	48.9495	10.71	70	16.5701	10.71	80	7.35554
10.72	-20	1.14362	10.72	-10	1.47815	10.72	0	1.98666	10.72	10	2.87254	10.72	20	4.48477	10.72	30	8.10338	10.72	40	17.8394	10.72	50	50.7432	10.72	60	62.4528	10.72	70	21.2487	10.72	80	8.79077
10.73	-20	1.07194	10.73	-10	1.37246	10.73	0	1.82215	10.73	10	2.58914	10.73	20	3.94282	10.73	30	6.84394	10.73	40	14.1376	10.73	50	38.3824	10.73	60	72.4452	10.73	70	27.7867	10.73	80	10.6634
10.74	-20	1.00677	10.74	-10	1.27766	10.74	0	1.67713	10.74	10	2.34532	10.74	20	3.49211	10.74	30	5.84979	10.74	40	11.4195	10.74	50	28.9112	10.74	60	72.4452	10.74	70	36.8599	10.74	80	13.1541
10.75	-20	0.94735	10.75	-10	1.19231	10.75	0	1.54866	10.75	10	2.13409	10.75	20	3.11353	10.75	30	5.05304	10.75	40	9.38402	10.75	50	22.0692	10.75	60	62.4528	10.75	70	48.8145	10.75	80	16.5331
10.76	-20	0.89302	10.76	-10	1.11519	10.76	0	1.43432	10.76	10	1.94995	10.76	20	2.79265	10.76	30	4.40573	10.76	40	7.82979	10.76	50	17.175	10.76	60	48.9495	10.76	70	62.2806	10.76	80	21.2013
10.77	-20	0.84322	10.77	-10	1.0453	10.77	0	1.33212	10.77	10	1.78849	10.77	20	2.51844	10.77	30	3.87333	10.77	40	6.62125	10.77	50	13.638	10.77	60	36.9618	10.77	70	72.2455	10.77	80	27.7247
10.78	-20	0.79745	10.78	-10	0.98175	10.78	0	1.24042	10.78	10	1.64614	10.78	20	2.28235	10.78	30	3.43057	10.78	40	5.66576	10.78	50	11.0359	10.78	60	27.8636	10.78	70	72.2455	10.78	80	36.7777
10.79	-20	0.75531	10.79	-10	0.9238	10.79	0	1.15783	10.79	10	1.52004	10.79	20	2.07769	10.79	30	3.05866	10.79	40	4.8989	10.79	50	9.08343	10.79	60	21.3074	10.79	70	62.2806	10.79	80	48.7056
10.8	-20	0.71641	10.8	-10	0.87082	10.8	0	1.08318	10.8	10	1.40781	10.8	20	1.89916	10.8	30	2.74343	10.8	40	4.27507	10.8	50	7.58977	10.8	60	16.6159	10.8	70	48.8145	10.8	80	62.1416
10.81	-20	0.68043	10.81	-10	0.82225	10.81	0	1.0155	10.81	10	1.30751	10.81	20	1.74254	10.81	30	2.47405	10.81	40	3.76138	10.81	50	6.4263	10.81	60	13.2199	10.81	70	36.8599	10.81	80	72.0843
10.82	-20	0.64709	10.82	-10	0.77763	10.82	0	0.95395	10.82	10	1.2175	10.82	20	1.60439	10.82	30	2.24212	10.82	40	3.33373	10.82	50	5.505	10.82	60	10.7167	10.82	70	27.7867	10.82	80	72.0843
10.83	-20	0.61613	10.83	-10	0.73653	10.83	0	0.8978	10.83	10	1.13643	10.83	20	1.48195	10.83	30	2.04107	10.83	40	2.97419	10.83	50	4.76453	10.83	60	8.83478	10.83	70	21.2487	10.83	80	62.1416
10.84	-20	0.58734	10.84	-10	0.6986	10.84	0	0.84646	10.84	10	1.06317	10.84	20	1.37292	10.84	30	1.86569	10.84	40	2.66918	10.84	50	4.1614	10.84	60	7.39237	10.84	70	16.5701	10.84	80	48.7056
10.85	-20	0.56052	10.85	-10	0.66351	10.85	0	0.79938	10.85	10	0.99674	10.85	20	1.27544	10.85	30	1.71182	10.85	40	2.40832	10.85	50	3.66418	10.85	60	6.26689	10.85	70	13.1835	10.85	80	36.7777
10.86	-20	0.53549	10.86	-10	0.631	10.86	0	0.75612	10.86	10	0.93632	10.86	20	1.18794	10.86	30	1.57611	10.86	40	2.18357	10.86	50	3.24983	10.86	60	5.37427	10.86	70	10.6872	10.86	80	27.7247
10.87	-20	0.5121	10.87	-10	0.60082	10.87	0	0.71626	10.87	10	0.88121	10.87	20	1.1091	10.87	30	1.45583	10.87	40	1.98862	10.87	50	2.90113	10.87	60	4.65586	10.87	70	8.81043	10.87	80	21.2013
10.88	-20	0.4902	10.88	-10	0.57274	10.88	0	0.67946	10.88	10	0.83082	10.88	20	1.03782	10.88	30	1.34873	10.88	40	1.81846	10.88	50	2.60507	10.88	60	4.06996	10.88	70	7.37199	10.88	80	16.5331
10.89	-20	0.46968	10.89	-10	0.54659	10.89	0	0.64543	10.89	10	0.78461	10.89	20	0.97317	10.89	30	1.25296	10.89	40	1.66909	10.89	50	2.35167	10.89	60	3.5864	10.89	70	6.24961	10.89	80	13.1541
10.9	-20	0.45041	10.9	-10	0.52218	10.9	0	0.61388	10.9	10	0.74215	10.9	20	0.91436	10.9	30	1.167	10.9	40	1.53728	10.9	50	2.1332	10.9	60	3.18301	10.9	70	5.35946	10.9	80	10.6634
10.91	-20	0.43231	10.91	-10	0.49937	10.91	0	0.58458	10.91	10	0.70302	10.91	20	0.86071	10.91	30	1.08955	10.91	40	1.42039	10.91	50	1.94357	10.91	60	2.84322	10.91	70	4.64303	10.91	80	8.79077
10.92	-20	0.41527	10.92	-10	0.47801	10.92	0	0.55733	10.92	10	0.66691	10.92	20	0.81162	10.92	30	1.01953	10.92	40	1.31627	10.92	50	1.77795	10.92	60	2.55449	10.92	70	4.05874	10.92	80	7.35554
10.93	-20	0.39922	10.93	-10	0.458	10.93	0	0.53193	10.93	10	0.6335	10.93	20	0.76661	10.93	30	0.95602	10.93	40	1.22314	10.93	50	1.63249	10.93	60	2.30717	10.93	70	3.57651	10.93	80	6.23567
10.94	-20	0.38408	10.94	-10	0.43922	10.94	0	0.50823	10.94	10	0.60253	10.94	20	0.72523	10.94	30	0.89825	10.94	40	1.13951	10.94	50	1.50406	10.94	60	2.09379	10.94	70	3.17423	10.94	80	5.3475
10.95	-20	0.36979	10.95	-10	0.42156	10.95	0	0.48608	10.95	10	0.57378	10.95	20	0.6871	10.95	30	0.84554	10.95	40	1.06413	10.95	50	1.39013	10.95	60	1.90846	10.95	70	2.83538	10.95	80	4.63267
10.96	-20	0.35628	10.96	-10	0.40495	10.96	0	0.46534	10.96	10	0.54703	10.96	20	0.65189	10.96	30	0.79732	10.96	40	0.99596	10.96	50	1.28859	10.96	60	1.74651	10.96	70	2.54744	10.96	80	4.04968
10.97	-20	0.34349	10.97	-10	0.3893	10.97	0	0.4459	10.97	10	0.5221	10.97	20	0.61931	10.97	30	0.7531	10.97	40	0.93411	10.97	50	1.19774	10.97	60	1.60419	10.97	70	2.30081	10.97	80	3.56853
10.98	-20	0.33138	10.98	-10	0.37454	10.98	0	0.42764	10.98	10	0.49884	10.98	20	0.58911	10.98	30	0.71244	10.98	40	0.87782	10.98	50	1.11611	10.98	60	1.47847	10.98	70	2.08802	10.98	80	3.16715
10.99	-20	0.3199	10.99	-10	0.3606	10.99	0	0.41049	10.99	10	0.4771	10.99	20	0.56107	10.99	30	0.67499	10.99	40	0.82646	10.99	50	1.04252	10.99	60	1.36689	10.99	70	1.9032	10.99	80	2.82905
11	-20	0.309	11	-10	0.34742	11	0	0.39435	11	10	0.45674	11	20	0.53497	11	30	0.6404	11	40	0.77946	11	50	0.97594	11	60	1.26741	11	70	1.74169	11	80	2.54176
11.01	-20	0.29865	11.01	-10	0.33495	11.01	0	0.37913	11.01	10	0.43766	11.01	20	0.51065	11.01	30	0.6084	11.01	40	0.73635	11.01	50	0.91552	11.01	60	1.17835	11.01	70	1.59977	11.01	80	2.29568
11.02	-20	0.28881	11.02	-10	0.32314	11.02	0	0.36478	11.02	10	0.41974	11.02	20	0.48795	11.02	30	0.57873	11.02	40	0.69671	11.02	50	0.86052	11.02	60	1.09832	11.02	70	1.4744	11.02	80	2.08336
11.03	-20	0.27945	11.03	-10	0.31195	11.03	0	0.35123	11.03	10	0.4029	11.03	20	0.46672	11.03	30	0.55118	11.03	40	0.66017	11.03	50	0.81032	11.03	60	1.02614	11.03	70	1.36312	11.03	80	1.89895
11.04	-20	0.27054	11.04	-10	0.30132	11.04	0	0.33842	11.04	10	0.38706	11.04	20	0.44685	11.04	30	0.52554	11.04	40	0.62643	11.04	50	0.76437	11.04	60	0.96081	11.04	70	1.26392	11.04	80	1.73781
11.05	-20	0.26205	11.05	-10	0.29123	11.05	0	0.3263	11.05	10	0.37213	11.05	20	0.42822	11.05	30	0.50165	11.05	40	0.5952	11.05	50	0.7222	11.05	60	0.90151	11.05	70	1.17511	11.05	80	1.5962
11.06	-20	0.25395	11.06	-10	0.28163	11.06	0	0.31481	11.06	10	0.35804	11.06	20	0.41073	11.06	30	0.47935	11.06	40	0.56625	11.06	50	0.68343	11.06	60	0.84751	11.06	70	1.09529	11.06	80	1.47111
11.07	-20	0.24621	11.07	-10	0.27251	11.07	0	0.30392	11.07	10	0.34474	11.07	20	0.39428	11.07	30	0.4585	11.07	40	0.53935	11.07	50	0.64768	11.07	60	0.79821	11.07	70	1.02331	11.07	80	1.36008
11.08	-20	0.23883	11.08	-10	0.26381	11.08	0	0.29359	11.08	10	0.33217	11.08	20	0.37881	11.08	30	0.43897	11.08	40	0.51433	11.08	50	0.61466	11.08	60	0.75307	11.08	70	0.95816	11.08	80	1.2611
11.09	-20	0.23177	11.09	-10	0.25553	11.09	0	0.28377	11.09	10	0.32027	11.09	20	0.36422	11.09	30	0.42067	11.09	40	0.491	11.09	50	0.5841	11.09	60	0.71164	11.09	70	0.89902	11.09	80	1.17248
11.1	-20	0.22502	11.1	-10	0.24763	11.1	0	0.27444	11.1	10	0.309	11.1	20	0.35046	11.1	30	0.40349	11.1	40	0.46922	11.1	50	0.55575	11.1	60	0.67353	11.1	70	0.84517	11.1	80	1.09285
Fig.4(d)data (Brillouin gain spectra of LP02)
10.1	-20	0.94559	10.1	-10	0.84141	10.1	0	0.72095	10.1	10	0.61486	10.1	20	0.52837	10.1	30	0.45741	10.1	40	0.39975	10.1	50	0.35205	10.1	60	0.31214	10.1	70	0.27855	10.1	80	0.24954
10.11	-20	1.00719	10.11	-10	0.89011	10.11	0	0.75848	10.11	10	0.64394	10.11	20	0.55125	10.11	30	0.47569	10.11	40	0.41457	10.11	50	0.36422	10.11	60	0.32226	10.11	70	0.28705	10.11	80	0.25671
10.12	-20	1.07498	10.12	-10	0.94314	10.12	0	0.79901	10.12	10	0.67512	10.12	20	0.57566	10.12	30	0.49509	10.12	40	0.43024	10.12	50	0.37705	10.12	60	0.33288	10.12	70	0.29594	10.12	80	0.2642
10.13	-20	1.14983	10.13	-10	1.00105	10.13	0	0.84287	10.13	10	0.70862	10.13	20	0.60172	10.13	30	0.51569	10.13	40	0.44681	10.13	50	0.39055	10.13	60	0.34403	10.13	70	0.30524	10.13	80	0.27202
10.14	-20	1.23272	10.14	-10	1.06443	10.14	0	0.89043	10.14	10	0.74467	10.14	20	0.62959	10.14	30	0.53761	10.14	40	0.46435	10.14	50	0.4048	10.14	60	0.35575	10.14	70	0.315	10.14	80	0.28019
10.15	-20	1.32486	10.15	-10	1.134	10.15	0	0.94211	10.15	10	0.78354	10.15	20	0.65943	10.15	30	0.56095	10.15	40	0.48294	10.15	50	0.41984	10.15	60	0.36808	10.15	70	0.32522	10.15	80	0.28873
10.16	-20	1.42766	10.16	-10	1.21058	10.16	0	0.99842	10.16	10	0.82552	10.16	20	0.69145	10.16	30	0.58584	10.16	40	0.50267	10.16	50	0.43574	10.16	60	0.38106	10.16	70	0.33596	10.16	80	0.29767
10.17	-20	1.54282	10.17	-10	1.29516	10.17	0	1.0599	10.17	10	0.87095	10.17	20	0.72584	10.17	30	0.61242	10.17	40	0.52364	10.17	50	0.45255	10.17	60	0.39474	10.17	70	0.34723	10.17	80	0.30704
10.18	-20	1.67239	10.18	-10	1.38886	10.18	0	1.12722	10.18	10	0.92023	10.18	20	0.76286	10.18	30	0.64085	10.18	40	0.54594	10.18	50	0.47035	10.18	60	0.40916	10.18	70	0.35908	10.18	80	0.31685
10.19	-20	1.81886	10.19	-10	1.49305	10.19	0	1.20113	10.19	10	0.9738	10.19	20	0.80278	10.19	30	0.6713	10.19	40	0.56969	10.19	50	0.48922	10.19	60	0.42439	10.19	70	0.37154	10.19	80	0.32713
10.2	-20	1.98527	10.2	-10	1.60935	10.2	0	1.28252	10.2	10	1.03217	10.2	20	0.84591	10.2	30	0.70397	10.2	40	0.59503	10.2	50	0.50925	10.2	60	0.44049	10.2	70	0.38467	10.2	80	0.33793
10.21	-20	2.17536	10.21	-10	1.73968	10.21	0	1.37243	10.21	10	1.09593	10.21	20	0.89259	10.21	30	0.73907	10.21	40	0.62208	10.21	50	0.53053	10.21	60	0.45752	10.21	70	0.3985	10.21	80	0.34927
10.22	-20	2.39382	10.22	-10	1.88639	10.22	0	1.47208	10.22	10	1.16575	10.22	20	0.94324	10.22	30	0.77686	10.22	40	0.65103	10.22	50	0.55317	10.22	60	0.47555	10.22	70	0.41309	10.22	80	0.36118
10.23	-20	2.6465	10.23	-10	2.0523	10.23	0	1.58292	10.23	10	1.24244	10.23	20	0.9983	10.23	30	0.81762	10.23	40	0.68204	10.23	50	0.57729	10.23	60	0.49467	10.23	70	0.42849	10.23	80	0.37372
10.24	-20	2.94083	10.24	-10	2.24091	10.24	0	1.70669	10.24	10	1.32691	10.24	20	1.05832	10.24	30	0.86166	10.24	40	0.71531	10.24	50	0.60302	10.24	60	0.51496	10.24	70	0.44478	10.24	80	0.38692
10.25	-20	3.28635	10.25	-10	2.45649	10.25	0	1.84546	10.25	10	1.42025	10.25	20	1.12389	10.25	30	0.90935	10.25	40	0.75106	10.25	50	0.63051	10.25	60	0.53652	10.25	70	0.462	10.25	80	0.40084
10.26	-20	3.69544	10.26	-10	2.70438	10.26	0	2.00173	10.26	10	1.52374	10.26	20	1.19572	10.26	30	0.96109	10.26	40	0.78957	10.26	50	0.65991	10.26	60	0.55947	10.26	70	0.48025	10.26	80	0.41551
10.27	-20	4.18435	10.27	-10	2.9913	10.27	0	2.17855	10.27	10	1.6389	10.27	20	1.27464	10.27	30	1.01736	10.27	40	0.8311	10.27	50	0.69142	10.27	60	0.58392	10.27	70	0.49959	10.27	80	0.43101
10.28	-20	4.77477	10.28	-10	3.32577	10.28	0	2.37966	10.28	10	1.76754	10.28	20	1.36159	10.28	30	1.0787	10.28	40	0.87598	10.28	50	0.72523	10.28	60	0.61	10.28	70	0.52013	10.28	80	0.44739
10.29	-20	5.49604	10.29	-10	3.71873	10.29	0	2.60966	10.29	10	1.91183	10.29	20	1.4577	10.29	30	1.14574	10.29	40	0.92459	10.29	50	0.76157	10.29	60	0.63787	10.29	70	0.54196	10.29	80	0.46471
10.3	-20	6.38853	10.3	-10	4.1844	10.3	0	2.8743	10.3	10	2.07439	10.3	20	1.56431	10.3	30	1.2192	10.3	40	0.97735	10.3	50	0.80071	10.3	60	0.66768	10.3	70	0.56519	10.3	80	0.48307
10.31	-20	7.50871	10.31	-10	4.74149	10.31	0	3.18082	10.31	10	2.25843	10.31	20	1.68297	10.31	30	1.29993	10.31	40	1.03474	10.31	50	0.84294	10.31	60	0.69963	10.31	70	0.58994	10.31	80	0.50253
10.32	-20	8.93709	10.32	-10	5.41499	10.32	0	3.53841	10.32	10	2.46785	10.32	20	1.81558	10.32	30	1.38891	10.32	40	1.09732	10.32	50	0.88859	10.32	60	0.73393	10.32	70	0.61635	10.32	80	0.52318
10.33	-20	10.7905	10.33	-10	6.23875	10.33	0	3.95887	10.33	10	2.7075	10.33	20	1.96439	10.33	30	1.48729	10.33	40	1.16573	10.33	50	0.93803	10.33	60	0.7708	10.33	70	0.64457	10.33	80	0.54514
10.34	-20	13.2412	10.34	-10	7.25944	10.34	0	4.45758	10.34	10	2.98343	10.34	20	2.13212	10.34	30	1.59645	10.34	40	1.24071	10.34	50	0.99171	10.34	60	0.81052	10.34	70	0.67477	10.34	80	0.5685
10.35	-20	16.5464	10.35	-10	8.54247	10.35	0	5.0548	10.35	10	3.30323	10.35	20	2.3221	10.35	30	1.71801	10.35	40	1.32312	10.35	50	1.05011	10.35	60	0.85337	10.35	70	0.70713	10.35	80	0.5934
10.36	-20	21.0895	10.36	-10	10.1812	10.36	0	5.77761	10.36	10	3.6766	10.36	20	2.5384	10.36	30	1.8539	10.36	40	1.414	10.36	50	1.11381	10.36	60	0.89971	10.36	70	0.74188	10.36	80	0.61997
10.37	-20	27.4241	10.37	-10	12.3115	10.37	0	6.66279	10.37	10	4.11598	10.37	20	2.78608	10.37	30	2.00646	10.37	40	1.51451	10.37	50	1.18346	10.37	60	0.94991	10.37	70	0.77925	10.37	80	0.64835
10.38	-20	36.2607	10.38	-10	15.1338	10.38	0	7.76107	10.38	10	4.63761	10.38	20	3.07141	10.38	30	2.17851	10.38	40	1.62607	10.38	50	1.25982	10.38	60	1.00443	10.38	70	0.8195	10.38	80	0.67873
10.39	-20	48.1731	10.39	-10	18.9477	10.39	0	9.14375	10.39	10	5.2629	10.39	20	3.40236	10.39	30	2.37347	10.39	40	1.75035	10.39	50	1.34378	10.39	60	1.06375	10.39	70	0.86294	10.39	80	0.71128
10.4	-20	62.4789	10.4	-10	24.1992	10.4	0	10.9128	10.4	10	6.02054	10.4	20	3.78903	10.4	30	2.59556	10.4	40	1.88934	10.4	50	1.43639	10.4	60	1.12847	10.4	70	0.90993	10.4	80	0.74623
10.41	-20	75.0813	10.41	-10	31.528	10.41	0	13.2166	10.41	10	6.94953	10.41	20	4.24445	10.41	30	2.85002	10.41	40	2.04544	10.41	50	1.53885	10.41	60	1.19925	10.41	70	0.96084	10.41	80	0.78382
10.42	-20	78.7468	10.42	-10	41.7375	10.42	0	16.2749	10.42	10	8.10378	10.42	20	4.78562	10.42	30	3.14336	10.42	40	2.22157	10.42	50	1.65262	10.42	60	1.27688	10.42	70	1.01614	10.42	80	0.82431
10.43	-20	70.6938	10.43	-10	55.408	10.43	0	20.4157	10.43	10	9.55915	10.43	20	5.43501	10.43	30	3.48383	10.43	40	2.42125	10.43	50	1.7794	10.43	60	1.36226	10.43	70	1.07633	10.43	80	0.86801
10.44	-20	56.6295	10.44	-10	71.5107	10.44	0	26.1271	10.44	10	11.4244	10.44	20	6.22273	10.44	30	3.88193	10.44	40	2.64886	10.44	50	1.92125	10.44	60	1.45646	10.44	70	1.14201	10.44	80	0.91527
10.45	-20	43.0324	10.45	-10	84.9821	10.45	0	34.1037	10.45	10	13.8579	10.45	20	7.18982	10.45	30	4.35121	10.45	40	2.90978	10.45	50	2.08064	10.45	60	1.56072	10.45	70	1.21387	10.45	80	0.96648
10.46	-20	32.3787	10.46	-10	87.7368	10.46	0	45.1965	10.46	10	17.0948	10.46	20	8.3931	10.46	30	4.90938	10.46	40	3.21077	10.46	50	2.26055	10.46	60	1.67653	10.46	70	1.29269	10.46	80	1.0221
10.47	-20	24.6322	10.47	-10	77.6666	10.47	0	59.937	10.47	10	21.4862	10.47	20	9.91265	10.47	30	5.57985	10.47	40	3.56037	10.47	50	2.46463	10.47	60	1.80563	10.47	70	1.37942	10.47	80	1.08265
10.48	-20	19.0925	10.48	-10	61.7259	10.48	0	76.9347	10.48	10	27.5528	10.48	20	11.8635	10.48	30	6.39408	10.48	40	3.96946	10.48	50	2.69738	10.48	60	1.95014	10.48	70	1.47513	10.48	80	1.14871
10.49	-20	15.1006	10.49	-10	46.7879	10.49	0	90.3571	10.49	10	36.0306	10.49	20	14.4135	10.49	30	7.39499	10.49	40	4.45211	10.49	50	2.96436	10.49	60	2.11258	10.49	70	1.5811	10.49	80	1.22099
10.5	-20	12.1751	10.5	-10	35.2203	10.5	0	91.8133	10.5	10	47.7957	10.5	20	17.812	10.5	30	8.64211	10.5	40	5.02672	10.5	50	3.27254	10.5	60	2.29603	10.5	70	1.69885	10.5	80	1.30028
10.51	-20	9.98862	10.51	-10	26.8387	10.51	0	80.1832	10.51	10	63.2971	10.51	20	22.4315	10.51	30	10.2195	10.51	40	5.71766	10.51	50	3.63074	10.51	60	2.50423	10.51	70	1.83016	10.51	80	1.38752
10.52	-20	8.32228	10.52	-10	20.8447	10.52	0	63.265	10.52	10	80.7583	10.52	20	28.8235	10.52	30	12.2481	10.52	40	6.55773	10.52	50	4.05023	10.52	60	2.74181	10.52	70	1.97721	10.52	80	1.48379
10.53	-20	7.02882	10.53	-10	16.5193	10.53	0	47.854	10.53	10	93.6797	10.53	20	37.7597	10.53	30	14.9048	10.53	40	7.59172	10.53	50	4.54558	10.53	60	3.0145	10.53	70	2.14258	10.53	80	1.59038
10.54	-20	6.00781	10.54	-10	13.3433	10.54	0	36.0457	10.54	10	93.6797	10.54	20	50.1295	10.54	30	18.4525	10.54	40	8.88191	10.54	50	5.13586	10.54	60	3.32947	10.54	70	2.32943	10.54	80	1.70882
10.55	-20	5.18954	10.55	-10	10.9649	10.55	0	27.5152	10.55	10	80.7583	10.55	20	66.2733	10.55	30	23.2841	10.55	40	10.5164	10.55	50	5.84641	10.55	60	3.69584	10.55	70	2.5416	10.55	80	1.84091
10.56	-20	4.52475	10.56	-10	9.14883	10.56	0	21.4133	10.56	10	63.2971	10.56	20	83.9959	10.56	30	29.9796	10.56	40	12.622	10.56	50	6.71132	10.56	60	4.12523	10.56	70	2.78384	10.56	80	1.98882
10.57	-20	3.97796	10.57	-10	7.73669	10.57	0	17.0035	10.57	10	47.7957	10.57	20	96.1791	10.57	30	39.3421	10.57	40	15.385	10.57	50	7.77728	10.57	60	4.63271	10.57	70	3.06205	10.57	80	2.15516
10.58	-20	3.52324	10.58	-10	6.62023	10.58	0	13.7592	10.58	10	36.0306	10.58	20	94.6536	10.58	30	52.2635	10.58	40	19.0818	10.58	50	9.10928	10.58	60	5.23804	10.58	70	3.38362	10.58	80	2.3431
10.59	-20	3.14128	10.59	-10	5.72418	10.59	0	11.3249	10.59	10	27.5528	10.59	20	80.593	10.59	30	68.9496	10.59	40	24.1261	10.59	50	10.7994	10.59	60	5.96747	10.59	70	3.75793	10.59	80	2.55652
10.6	-20	2.81754	10.6	-10	4.99526	10.6	0	9.4627	10.6	10	21.4862	10.6	20	62.7871	10.6	30	86.7558	10.6	40	31.1263	10.6	50	12.9807	10.6	60	6.85642	10.6	70	4.19698	10.6	80	2.80018
10.61	-20	2.54089	10.61	-10	4.39503	10.61	0	8.01212	10.61	10	17.0948	10.61	20	47.3456	10.61	30	98.0046	10.61	40	40.915	10.61	50	15.8482	10.61	60	7.95344	10.61	70	4.71634	10.61	80	3.08002
10.62	-20	2.30269	10.62	-10	3.89534	10.62	0	6.86346	10.62	10	13.8579	10.62	20	35.7253	10.62	30	94.9275	10.62	40	54.3775	10.62	50	19.6927	10.62	60	9.32627	10.62	70	5.33643	10.62	80	3.40348
10.63	-20	2.09621	10.63	-10	3.47523	10.63	0	5.94027	10.63	10	11.4244	10.63	20	27.3695	10.63	30	79.8795	10.63	40	71.5594	10.63	50	24.9483	10.63	60	11.071	10.63	70	6.08446	10.63	80	3.77999
10.64	-20	1.91609	10.64	-10	3.11883	10.64	0	5.1883	10.64	10	9.55915	10.64	20	21.3865	10.64	30	61.8923	10.64	40	89.3317	10.64	50	32.2515	10.64	60	13.3268	10.64	70	6.99716	10.64	80	4.22162
10.65	-20	1.75807	10.65	-10	2.81404	10.65	0	4.56839	10.65	10	8.10378	10.65	20	17.0487	10.65	30	46.6221	10.65	40	99.5078	10.65	50	42.4619	10.65	60	16.298	10.65	70	8.125	10.65	80	4.74402
10.66	-20	1.61869	10.66	-10	2.55143	10.66	0	4.05179	10.66	10	6.94953	10.66	20	13.8451	10.66	30	35.2177	10.66	40	94.8759	10.66	50	56.4475	10.66	60	20.2894	10.66	70	9.53847	10.66	80	5.36775
10.67	-20	1.49515	10.67	-10	2.32363	10.67	0	3.61704	10.67	10	6.02054	10.67	20	11.4317	10.67	30	27.0312	10.67	40	78.951	10.67	50	74.0662	10.67	60	25.756	10.67	70	11.3379	10.67	80	6.12017
10.68	-20	1.38516	10.68	-10	2.1248	10.68	0	3.24792	10.68	10	5.2629	10.68	20	9.57854	10.68	30	21.1651	10.68	40	60.8736	10.68	50	91.6748	10.68	60	33.3618	10.68	70	13.6684	10.68	80	7.03823
10.69	-20	1.28681	10.69	-10	1.95027	10.69	0	2.932	10.69	10	4.63761	10.69	20	8.13012	10.69	30	16.9049	10.69	40	45.8205	10.69	50	100.648	10.69	60	43.9903	10.69	70	16.7441	10.69	80	8.17269
10.7	-20	1.19853	10.7	-10	1.79625	10.7	0	2.65961	10.7	10	4.11598	10.7	20	6.97961	10.7	30	13.7523	10.7	40	34.6543	10.7	50	94.4826	10.7	60	58.4812	10.7	70	20.8839	10.7	80	9.59446
10.71	-20	1.11898	10.71	-10	1.65967	10.71	0	2.42318	10.71	10	3.6766	10.71	20	6.05234	10.71	30	11.3727	10.71	40	26.6496	10.71	50	77.8022	10.71	60	76.4754	10.71	70	26.5642	10.71	80	11.4044
10.72	-20	1.04707	10.72	-10	1.53802	10.72	0	2.21669	10.72	10	3.30323	10.72	20	5.29516	10.72	30	9.54218	10.72	40	20.9087	10.72	50	59.7262	10.72	60	93.7906	10.72	70	34.4763	10.72	80	13.7486
10.73	-20	0.98185	10.73	-10	1.42919	10.73	0	2.03534	10.73	10	2.98343	10.73	20	4.66955	10.73	30	8.109	10.73	40	16.7321	10.73	50	44.936	10.73	60	101.447	10.73	70	45.5249	10.73	80	16.8424
10.74	-20	0.92251	10.74	-10	1.33147	10.74	0	1.87522	10.74	10	2.7075	10.74	20	4.14712	10.74	30	6.96886	10.74	40	13.6353	10.74	50	34.0304	10.74	60	93.7906	10.74	70	60.5088	10.74	80	21.0065
10.75	-20	0.86838	10.75	-10	1.24339	10.75	0	1.73317	10.75	10	2.46785	10.75	20	3.70666	10.75	30	6.0487	10.75	40	11.2933	10.75	50	26.2206	10.75	60	76.4754	10.75	70	78.8217	10.75	80	26.7202
10.76	-20	0.81886	10.76	-10	1.16374	10.76	0	1.60658	10.76	10	2.25843	10.76	20	3.33207	10.76	30	5.29638	10.76	40	9.48833	10.76	50	20.6138	10.76	60	58.4812	10.76	70	95.7207	10.76	80	34.6787
10.77	-20	0.77344	10.77	-10	1.09147	10.77	0	1.4933	10.77	10	2.07439	10.77	20	3.01098	10.77	30	4.6741	10.77	40	8.07281	10.77	50	16.5275	10.77	60	43.9903	10.77	70	101.967	10.77	80	45.7921
10.78	-20	0.73169	10.78	-10	1.0257	10.78	0	1.39154	10.78	10	1.91183	10.78	20	2.73375	10.78	30	4.15393	10.78	40	6.94503	10.78	50	13.4916	10.78	60	33.3618	10.78	70	92.8761	10.78	80	60.864
10.79	-20	0.69322	10.79	-10	0.96569	10.79	0	1.29978	10.79	10	1.76754	10.79	20	2.49281	10.79	30	3.71499	10.79	40	6.0336	10.79	50	11.1912	10.79	60	25.756	10.79	70	75.0368	10.79	80	79.2844
10.8	-20	0.6577	10.8	-10	0.91077	10.8	0	1.21678	10.8	10	1.6389	10.8	20	2.28214	10.8	30	3.34137	10.8	40	5.28752	10.8	50	9.4151	10.8	60	20.2894	10.8	70	57.1872	10.8	80	96.2826
10.81	-20	0.62483	10.81	-10	0.8604	10.81	0	1.14145	10.81	10	1.52374	10.81	20	2.09691	10.81	30	3.02087	10.81	40	4.66971	10.81	50	8.0199	10.81	60	16.298	10.81	70	43.0183	10.81	80	102.565
10.82	-20	0.59436	10.82	-10	0.81408	10.82	0	1.07287	10.82	10	1.42025	10.82	20	1.93321	10.82	30	2.74397	10.82	40	4.15277	10.82	50	6.90665	10.82	60	13.3268	10.82	70	32.6741	10.82	80	93.4213
10.83	-20	0.56607	10.83	-10	0.77139	10.83	0	1.01028	10.83	10	1.32691	10.83	20	1.78784	10.83	30	2.50316	10.83	40	3.71616	10.83	50	6.00576	10.83	60	11.071	10.83	70	25.2752	10.83	80	75.4772
10.84	-20	0.53974	10.84	-10	0.73196	10.84	0	0.95299	10.84	10	1.24244	10.84	20	1.65819	10.84	30	2.29248	10.84	40	3.34423	10.84	50	5.26741	10.84	60	9.32627	10.84	70	19.9507	10.84	80	57.5229
10.85	-20	0.5152	10.85	-10	0.69547	10.85	0	0.90042	10.85	10	1.16575	10.85	20	1.54208	10.85	30	2.10715	10.85	40	3.02493	10.85	50	4.65533	10.85	60	7.95344	10.85	70	16.0559	10.85	80	43.2708
10.86	-20	0.49229	10.86	-10	0.66164	10.86	0	0.85207	10.86	10	1.09593	10.86	20	1.43769	10.86	30	1.94327	10.86	40	2.74888	10.86	50	4.14269	10.86	60	6.85642	10.86	70	13.1508	10.86	80	32.8659
10.87	-20	0.47088	10.87	-10	0.63022	10.87	0	0.80751	10.87	10	1.03217	10.87	20	1.3435	10.87	30	1.79769	10.87	40	2.50867	10.87	50	3.70932	10.87	60	5.96747	10.87	70	10.941	10.87	80	25.4236
10.88	-20	0.45083	10.88	-10	0.60097	10.88	0	0.76634	10.88	10	0.9738	10.88	20	1.25824	10.88	30	1.66778	10.88	40	2.29839	10.88	50	3.33985	10.88	60	5.23804	10.88	70	9.22865	10.88	80	20.0678
10.89	-20	0.43204	10.89	-10	0.57371	10.89	0	0.72823	10.89	10	0.92023	10.89	20	1.18082	10.89	30	1.5514	10.89	40	2.11331	10.89	50	3.02244	10.89	60	4.63271	10.89	70	7.87919	10.89	80	16.1501
10.9	-20	0.41439	10.9	-10	0.54826	10.9	0	0.69289	10.9	10	0.87095	10.9	20	1.1103	10.9	30	1.44673	10.9	40	1.94958	10.9	50	2.74783	10.9	60	4.12523	10.9	70	6.79926	10.9	80	13.228
10.91	-20	0.3978	10.91	-10	0.52446	10.91	0	0.66006	10.91	10	0.82552	10.91	20	1.04589	10.91	30	1.35226	10.91	40	1.80405	10.91	50	2.50873	10.91	60	3.69584	10.91	70	5.92302	10.91	80	11.0052
10.92	-20	0.38218	10.92	-10	0.50218	10.92	0	0.6295	10.92	10	0.78354	10.92	20	0.98691	10.92	30	1.26671	10.92	40	1.67415	10.92	50	2.2993	10.92	60	3.32947	10.92	70	5.20317	10.92	80	9.28282
10.93	-20	0.36747	10.93	-10	0.48129	10.93	0	0.60101	10.93	10	0.74467	10.93	20	0.93277	10.93	30	1.189	10.93	40	1.55772	10.93	50	2.11487	10.93	60	3.0145	10.93	70	4.60514	10.93	80	7.92544
10.94	-20	0.35359	10.94	-10	0.46167	10.94	0	0.57441	10.94	10	0.70862	10.94	20	0.88295	10.94	30	1.1182	10.94	40	1.45297	10.94	50	1.95164	10.94	60	2.74181	10.94	70	4.1033	10.94	80	6.83917
10.95	-20	0.34048	10.95	-10	0.44322	10.95	0	0.54953	10.95	10	0.67512	10.95	20	0.83701	10.95	30	1.05352	10.95	40	1.3584	10.95	50	1.80649	10.95	60	2.50423	10.95	70	3.67832	10.95	80	5.95779
10.96	-20	0.32808	10.96	-10	0.42586	10.96	0	0.52623	10.96	10	0.64394	10.96	20	0.79455	10.96	30	0.99427	10.96	40	1.27273	10.96	50	1.67687	10.96	60	2.29603	10.96	70	3.31542	10.96	80	5.23371
10.97	-20	0.31635	10.97	-10	0.40949	10.97	0	0.50438	10.97	10	0.61486	10.97	20	0.75524	10.97	30	0.93988	10.97	40	1.19488	10.97	50	1.56065	10.97	60	2.11258	10.97	70	3.0032	10.97	80	4.63218
10.98	-20	0.30523	10.98	-10	0.39405	10.98	0	0.48386	10.98	10	0.5877	10.98	20	0.71876	10.98	30	0.88981	10.98	40	1.12394	10.98	50	1.45605	10.98	60	1.95014	10.98	70	2.73273	10.98	80	4.12739
10.99	-20	0.29469	10.99	-10	0.37947	10.99	0	0.46457	10.99	10	0.5623	10.99	20	0.68486	10.99	30	0.84363	10.99	40	1.05912	10.99	50	1.36158	10.99	60	1.80563	10.99	70	2.49693	10.99	80	3.69991
11	-20	0.28469	11	-10	0.36568	11	0	0.4464	11	10	0.53851	11	20	0.6533	11	30	0.80094	11	40	0.99972	11	50	1.27597	11	60	1.67653	11	70	2.29017	11	80	3.33488
11.01	-20	0.27519	11.01	-10	0.35262	11.01	0	0.42928	11.01	10	0.5162	11.01	20	0.62386	11.01	30	0.76141	11.01	40	0.94517	11.01	50	1.19817	11.01	60	1.56072	11.01	70	2.1079	11.01	80	3.02083
11.02	-20	0.26615	11.02	-10	0.34026	11.02	0	0.41313	11.02	10	0.49524	11.02	20	0.59637	11.02	30	0.72472	11.02	40	0.89496	11.02	50	1.12724	11.02	60	1.45646	11.02	70	1.94643	11.02	80	2.74877
11.03	-20	0.25755	11.03	-10	0.32853	11.03	0	0.39786	11.03	10	0.47553	11.03	20	0.57065	11.03	30	0.69062	11.03	40	0.84863	11.03	50	1.06241	11.03	60	1.36226	11.03	70	1.80272	11.03	80	2.51159
11.04	-20	0.24936	11.04	-10	0.31739	11.04	0	0.38343	11.04	10	0.45697	11.04	20	0.54656	11.04	30	0.65887	11.04	40	0.8058	11.04	50	1.00299	11.04	60	1.27688	11.04	70	1.67427	11.04	80	2.30361
11.05	-20	0.24156	11.05	-10	0.30682	11.05	0	0.36977	11.05	10	0.43948	11.05	20	0.52396	11.05	30	0.62925	11.05	40	0.76612	11.05	50	0.94841	11.05	60	1.19925	11.05	70	1.55902	11.05	80	2.12027
11.06	-20	0.23411	11.06	-10	0.29676	11.06	0	0.35682	11.06	10	0.42297	11.06	20	0.50273	11.06	30	0.60158	11.06	40	0.7293	11.06	50	0.89816	11.06	60	1.12847	11.06	70	1.45521	11.06	80	1.95785
11.07	-20	0.22701	11.07	-10	0.28719	11.07	0	0.34454	11.07	10	0.40737	11.07	20	0.48276	11.07	30	0.57569	11.07	40	0.69506	11.07	50	0.85178	11.07	60	1.06375	11.07	70	1.36139	11.07	80	1.8133
11.08	-20	0.22022	11.08	-10	0.27807	11.08	0	0.33289	11.08	10	0.39262	11.08	20	0.46396	11.08	30	0.55144	11.08	40	0.66317	11.08	50	0.8089	11.08	60	1.00443	11.08	70	1.27633	11.08	80	1.6841
11.09	-20	0.21373	11.09	-10	0.26938	11.09	0	0.32181	11.09	10	0.37866	11.09	20	0.44623	11.09	30	0.52868	11.09	40	0.63343	11.09	50	0.76917	11.09	60	0.94991	11.09	70	1.19896	11.09	80	1.56817
11.1	-20	0.20753	11.1	-10	0.26109	11.1	0	0.31128	11.1	10	0.36542	11.1	20	0.4295	11.1	30	0.5073	11.1	40	0.60563	11.1	50	0.73228	11.1	60	0.89971	11.1	70	1.1284	11.1	80	1.46375

## Sheet: Fig.5 data
Fig.5 data (Overlap integral)
-20	0.89757	0.53655	0.43603	0.40621
-10	0.88735	0.52214	0.42635	0.45587
0	0.87848	0.50811	0.41793	0.48102
10	0.87074	0.49541	0.41109	0.49591
20	0.86201	0.48449	0.40497	0.50679
30	0.85249	0.47586	0.39868	0.5151
40	0.84477	0.46817	0.39301	0.52222
50	0.83942	0.46089	0.3884	0.52826
60	0.83303	0.45339	0.38584	0.53337
70	0.82514	0.44859	0.38557	0.53789
80	0.81904	0.44535	0.3855	0.54216

## Sheet: Fig.6 data
Fig.6 data (Brillouin threshold)
-20	57.8264	135.666	228.586	930.5
-10	58.2026	137.778	223.425	392.841
0	58.6046	140.011	219.067	248.548
10	58.8858	142.124	215.532	189.337
20	59.3393	143.958	212.479	156.094
30	59.7987	145.309	210.495	136.093
40	60.2328	146.476	208.707	121.795
50	60.4893	147.749	206.911	111.594
60	60.8387	149.147	204.588	103.835
70	61.3197	149.778	201.344	97.732
80	61.6877	149.957	198.352	92.7264

## Sheet: Fig.7 data
Fig.7(a)data (Time delay)							Fig.7(c)data (Time delay sensitivity )
-20	825.686	351.943	208.878	0			0.3	5.80502	2.38801	1.80537	3.86188
-10	820.349	346.546	213.703	121.542			0.4	7.74003	3.18402	2.40715	5.14918
0	814.723	341.019	217.954	192.102			0.5	9.67504	3.98002	3.00894	6.43647
10	810.831	335.95	221.529	252.177			0.6	11.61	4.77603	3.61073	7.72377
20	804.635	331.67	224.712	305.882			0.7	13.545	5.57203	4.21252	9.01106
30	798.454	328.586	226.83	350.837			0.8	15.4801	6.36804	4.81431	10.2984
40	792.7	325.968	228.773	392.024			0.9	17.4151	7.16404	5.4161	11.5856
50	789.338	323.16	230.758	427.861			1	19.3501	7.96005	6.01789	12.8729
60	784.804	320.131	233.379	459.832
70	778.649	318.782	237.138	488.545
80	774.003	318.402	240.715	514.918
